# Supplementary material for: Genome-wide association study on chronic postsurgical pain in the UK Biobank
Source: Br J Anaesth. 2025 Jan 25;134(3):783–92. doi: 10.1016/j.bja.2024.12.008 (PMC11867066; doi:10.1016/j.bja.2024.12.008)
Supplement: Multimedia component 3 [file mmc3.xlsx]

## Sheet: Table S1
Table S1. Selected OPCS4 codes of operations
OPCS4	meaning	Rate	Category
A011	A01.1 Hemispherectomy	Complex	Nerves
A012	A01.2 Total lobectomy of brain	Complex	Nerves
A013	A01.3 Partial lobectomy of brain	Complex	Nerves
A018	A01.8 Other specified major excision of tissue of brain	Complex	Nerves
A019	A01.9 Unspecified major excision of tissue of brain	Complex	Nerves
A021	A02.1 Excision of lesion of tissue of frontal lobe of brain	Complex	Nerves
A022	A02.2 Excision of lesion of tissue of temporal lobe of brain	Complex	Nerves
A023	A02.3 Excision of lesion of tissue of parietal lobe of brain	Complex	Nerves
A024	A02.4 Excision of lesion of tissue of occipital lobe of brain	Complex	Nerves
A025	A02.5 Excision of lesion of tissue of cerebellum	Complex	Nerves
A026	A02.6 Excision of lesion of tissue of brain stem	Complex	Nerves
A027	A02.7 Excision of transcranial dermoid cyst	Complex	Nerves
A028	A02.8 Other specified excision of lesion of tissue of brain	Complex	Nerves
A029	A02.9 Unspecified excision of lesion of tissue of brain	Complex	Nerves
A031	A03.1 Stereotactic leucotomy	Complex	Nerves
A032	A03.2 Stereotactic ablation of tissue of thalamus	Complex	Nerves
A033	A03.3 Stereotactic ablation of tissue of globus pallidus	Complex	Nerves
A034	A03.4 Stereotactic ablation of tissue of brain stem	Complex	Nerves
A038	A03.8 Other specified stereotactic ablation of tissue of brain	Complex	Nerves
A039	A03.9 Unspecified stereotactic ablation of tissue of brain	Complex	Nerves
A041	A04.1 Open biopsy of lesion of tissue of frontal lobe of brain	Complex	Nerves
A042	A04.2 Open biopsy of lesion of tissue of temporal lobe of brain	Complex	Nerves
A043	A04.3 Open biopsy of lesion of tissue of parietal lobe of brain	Complex	Nerves
A044	A04.4 Open biopsy of lesion of tissue of occipital lobe of brain	Complex	Nerves
A045	A04.5 Open biopsy of lesion of tissue of cerebellum	Complex	Nerves
A046	A04.6 Open biopsy of lesion of tissue of brain stem	Complex	Nerves
A048	A04.8 Other specified open biopsy of lesion of tissue of brain	Complex	Nerves
A049	A04.9 Unspecified open biopsy of lesion of tissue of brain	Complex	Nerves
A051	A05.1 Drainage of abscess of tissue of brain	Complex	Nerves
A052	A05.2 Evacuation of haematoma from temporal lobe of brain	Complex	Nerves
A053	A05.3 Evacuation of haematoma from cerebellum	Complex	Nerves
A054	A05.4 Evacuation of intracerebral haematoma NEC	Complex	Nerves
A058	A05.8 Other specified drainage of lesion of tissue of brain	Complex	Nerves
A059	A05.9 Unspecified drainage of lesion of tissue of brain	Complex	Nerves
A061	A06.1 Excision of basal encephalocele	Complex	Nerves
A062	A06.2 Excision of occipital encephalocele	Complex	Nerves
A063	A06.3 Excision of syncipital encephalocele	Complex	Nerves
A064	A06.4 Repair of post-traumatic meningoencephalocele	Complex	Nerves
A068	A06.8 Other specified	Complex	Nerves
A069	A06.9 Unspecified	Complex	Nerves
A071	A07.1 Open division of tissue of brain	Complex	Nerves
A072	A07.2 Removal of foreign body from tissue of brain	Complex	Nerves
A073	A07.3 Exploration of tissue of brain	Complex	Nerves
A074	A07.4 Excision of abscess of tissue of brain	Complex	Nerves
A075	A07.5 Multiple subpial transections	Complex	Nerves
A076	A07.6 Complete callosotomy	Complex	Nerves
A077	A07.7 Partial callosotomy	Complex	Nerves
A078	A07.8 Other specified other open operations on tissue of brain	Complex	Nerves
A079	A07.9 Unspecified other open operations on tissue of brain	Complex	Nerves
A098	A09.8 Other specified neurostimulation of brain	Complex	Nerves
A099	A09.9 Unspecified neurostimulation of brain	Complex	Nerves
A251	A25.1 Intracranial transection of optic nerve (ii)	Complex	Nerves
A252	A25.2 Intracranial transection of oculomotor nerve (iii)	Complex	Nerves
A253	A25.3 Intracranial transection of trigeminal nerve (v)	Complex	Nerves
A254	A25.4 Intracranial transection of facial nerve (vii)	Complex	Nerves
A255	A25.5 Intracranial transection of acoustic nerve (viii)	Complex	Nerves
A256	A25.6 Intracranial transection of glossopharyngeal nerve (ix)	Complex	Nerves
A257	A25.7 Intracranial transection of vagus nerve (x)	Complex	Nerves
A258	A25.8 Intracranial transection of specified cranial nerve NEC	Complex	Nerves
A259	A25.9 Unspecified intracranial transection of cranial nerve	Complex	Nerves
A261	A26.1 Intracranial destruction of optic nerve (ii)	Complex	Nerves
A262	A26.2 Intracranial destruction of oculomotor nerve (iii)	Complex	Nerves
A263	A26.3 Intracranial destruction of trigeminal nerve (v)	Complex	Nerves
A264	A26.4 Intracranial destruction of facial nerve (vii)	Complex	Nerves
A265	A26.5 Intracranial destruction of acoustic nerve (viii)	Complex	Nerves
A266	A26.6 Intracranial destruction of glossopharyngeal nerve (ix)	Complex	Nerves
A267	A26.7 Intracranial destruction of vagus nerve (x)	Complex	Nerves
A268	A26.8 Intracranial destruction of specified cranial nerve NEC	Complex	Nerves
A269	A26.9 Unspecified other intracranial destruction of cranial nerve	Complex	Nerves
A291	A29.1 Excision of lesion of optic nerve (ii)	Complex	Nerves
A292	A29.2 Excision of lesion of oculomotor nerve (iii)	Complex	Nerves
A293	A29.3 Excision of lesion of trigeminal nerve (v)	Complex	Nerves
A294	A29.4 Excision of lesion of facial nerve (vii)	Complex	Nerves
A295	A29.5 Excision of lesion of acoustic nerve (viii)	Complex	Nerves
A296	A29.6 Excision of lesion of glossopharyngeal nerve (ix)	Complex	Nerves
A297	A29.7 Excision of lesion of vagus nerve (x)	Complex	Nerves
A298	A29.8 Excision of lesion of specified cranial nerve NEC	Complex	Nerves
A299	A29.9 Unspecified excision of lesion of cranial nerve	Complex	Nerves
A301	A30.1 Repair of optic nerve (ii)	Complex	Nerves
A302	A30.2 Repair of oculomotor nerve (iii)	Complex	Nerves
A303	A30.3 Repair of trigeminal nerve (v)	Complex	Nerves
A304	A30.4 Repair of facial nerve (vii)	Complex	Nerves
A305	A30.5 Repair of acoustic nerve (viii)	Complex	Nerves
A306	A30.6 Repair of glossopharyngeal nerve (ix)	Complex	Nerves
A307	A30.7 Repair of vagus nerve (x)	Complex	Nerves
A308	A30.8 Repair of specified cranial nerve NEC	Complex	Nerves
A309	A30.9 Unspecified repair of cranial nerve	Complex	Nerves
A321	A32.1 Decompression of optic nerve (ii)	Complex	Nerves
A322	A32.2 Decompression of oculomotor nerve (iii)	Complex	Nerves
A323	A32.3 Decompression of trigeminal nerve (v)	Complex	Nerves
A324	A32.4 Decompression of facial nerve (vii)	Complex	Nerves
A325	A32.5 Decompression of acoustic nerve (viii)	Complex	Nerves
A326	A32.6 Decompression of glossopharyngeal nerve (ix)	Complex	Nerves
A327	A32.7 Decompression of vagus nerve (x)	Complex	Nerves
A328	A32.8 Decompression of specified cranial nerve NEC	Complex	Nerves
A329	A32.9 Unspecified other decompression of cranial nerve	Complex	Nerves
A361	A36.1 Hypoglossofacial anastomosis	Complex	Nerves
A362	A36.2 Anastomosis of cranial nerve NEC	Complex	Nerves
A363	A36.3 Biopsy of lesion of cranial nerve	Complex	Nerves
A364	A36.4 Radial optic neurotomy (ii)	Complex	Nerves
A365	A36.5 Denervation of trigeminal nerve (v)	Complex	Nerves
A368	A36.8 Other specified other operations on cranial nerve	Complex	Nerves
A369	A36.9 Unspecified other operations on cranial nerve	Complex	Nerves
A381	A38.1 Extirpation of lesion of meninges of cortex of brain	Complex	Nerves
A382	A38.2 Extirpation of lesion of meninges of sphenoidal ridge of cranium	Complex	Nerves
A385	A38.5 Extirpation of lesion of falx cerebri	Complex	Nerves
A386	A38.6 Extirpation of lesion of tentorium cerebelli	Complex	Nerves
A388	A38.8 Other specified extirpation of lesion of meninges of brain	Complex	Nerves
A389	A38.9 Unspecified extirpation of lesion of meninges of brain	Complex	Nerves
A391	A39.1 Repair of meningoencephalocele	Complex	Nerves
A392	A39.2 Repair of dura of anterior fossa of cranium	Complex	Nerves
A393	A39.3 Repair of dura of middle fossa of cranium	Complex	Nerves
A394	A39.4 Repair of dura of posterior fossa of cranium	Complex	Nerves
A395	A39.5 Repair of dura of vault of cranium	Complex	Nerves
A398	A39.8 Other specified repair of dura	Complex	Nerves
A399	A39.9 Unspecified repair of dura	Complex	Nerves
A401	A40.1 Evacuation of extradural haematoma	Complex	Nerves
A411	A41.1 Evacuation of subdural haematoma	Complex	Nerves
A412	A41.2 Drainage of abscess of subdural space	Complex	Nerves
A441	A44.1 Chordectomy of spinal cord	Complex	Nerves
A442	A44.2 Extirpation of lesion of spinal cord NEC	Complex	Nerves
A443	A44.3 Excision of lesion of intradural intramedullary spinal cord	Complex	Nerves
A444	A44.4 Excision of lesion of extradural spinal cord	Complex	Nerves
A445	A44.5 Excision of lesion of intradural extramedullary spinal cord	Complex	Nerves
A448	A44.8 Other specified partial extirpation of spinal cord	Complex	Nerves
A449	A44.9 Unspecified partial extirpation of spinal cord	Complex	Nerves
A451	A45.1 Stereotactic chordotomy of spinal cord	Complex	Nerves
A452	A45.2 Open chordotomy of spinal cord NEC	Complex	Nerves
A453	A45.3 Myelotomy of spinal cord	Complex	Nerves
A454	A45.4 Open biopsy of lesion of spinal cord	Complex	Nerves
A455	A45.5 Removal of foreign body from spinal cord	Complex	Nerves
A456	A45.6 Open aspiration of lesion of spinal cord	Complex	Nerves
A458	A45.8 Other specified other open operations on spinal cord	Complex	Nerves
A459	A45.9 Unspecified other open operations on spinal cord	Complex	Nerves
A491	A49.1 Freeing of spinal tether NEC	Complex	Nerves
A492	A49.2 Closure of spinal myelomeningocele	Complex	Nerves
A493	A49.3 Closure of spinal meningocele	Complex	Nerves
A494	A49.4 Complex freeing of spinal tether	Complex	Nerves
A498	A49.8 Other specified repair of spina bifida	Complex	Nerves
A499	A49.9 Unspecified repair of spina bifida	Complex	Nerves
A511	A51.1 Extirpation of lesion of meninges of spinal cord	Complex	Nerves
A512	A51.2 Freeing of adhesions of meninges of spinal cord	Complex	Nerves
A513	A51.3 Biopsy of lesion of meninges of spinal cord	Complex	Nerves
A514	A51.4 Endoscopic division of epidural adhesions	Complex	Nerves
A515	A51.5 Repair of dura of spinal cord	Complex	Nerves
A518	A51.8 Other specified other operations on meninges of spinal cord	Complex	Nerves
A519	A51.9 Unspecified other operations on meninges of spinal cord	Complex	Nerves
A734	A73.4 Exploration of peripheral nerve	Complex	Nerves
B011	B01.1 Transethmoidal hypophysectomy	Complex	Visceral
B012	B01.2 Trans-sphenoidal hypophysectomy	Complex	Visceral
B013	B01.3 Trans-septal hypophysectomy	Complex	Visceral
B014	B01.4 Transcranial hypophysectomy	Complex	Visceral
B018	B01.8 Other specified excision of pituitary gland	Complex	Visceral
B019	B01.9 Unspecified excision of pituitary gland	Complex	Visceral
B041	B04.1 Excision of lesion of pituitary gland	Complex	Visceral
B042	B04.2 Biopsy of lesion of pituitary gland	Complex	Visceral
B043	B04.3 Decompression of pituitary gland	Complex	Visceral
B044	B04.4 Exploration of pituitary gland	Complex	Visceral
B045	B04.5 Operations on pituitary stalk	Complex	Visceral
B048	B04.8 Other specified other operations on pituitary gland	Complex	Visceral
B049	B04.9 Unspecified other operations on pituitary gland	Complex	Visceral
B061	B06.1 Excision of pineal gland	Complex	Visceral
B068	B06.8 Other specified operations on pineal gland	Complex	Visceral
B069	B06.9 Unspecified operations on pineal gland	Complex	Visceral
B171	B17.1 Allotransplantation of thymus gland	Complex	Visceral
B178	B17.8 Other specified transplantation of thymus gland	Complex	Visceral
B179	B17.9 Unspecified transplantation of thymus gland	Complex	Visceral
B381	B38.1 Reconstruction of breast using free superior gluteal artery perforator flap	Complex	Visceral
B382	B38.2 Reconstruction of breast using free inferior gluteal artery perforator flap	Complex	Visceral
B388	B38.8 Other specified reconstruction of breast using flap of skin of buttock	Complex	Visceral
B389	B38.9 Unspecified reconstruction of breast using flap of skin of buttock	Complex	Visceral
B391	B39.1 Reconstruction of breast using free transverse rectus abdominis myocutaneous flap	Complex	Visceral
B392	B39.2 Reconstruction of breast using pedicled transverse rectus abdominis myocutaneous flap	Complex	Visceral
B393	B39.3 Reconstruction of breast using free deep inferior epigastric perforator flap	Complex	Visceral
B394	B39.4 Reconstruction of breast using pedicled omental flap	Complex	Visceral
B395	B39.5 Reconstruction of breast using free omental flap	Complex	Visceral
B398	B39.8 Other specified reconstruction of breast using abdominal flap	Complex	Visceral
B399	B39.9 Unspecified reconstruction of breast using abdominal flap	Complex	Visceral
D031	D03.1 Reconstruction of external ear using graft	Complex	Otorhinolaryngology_eye
D241	D24.1 Implantation of intracochlear prosthesis	Complex	Otorhinolaryngology_eye
D242	D24.2 Implantation of extracochlear prosthesis	Complex	Otorhinolaryngology_eye
E147	E14.7 Median drainage of frontal sinus	Complex	Otorhinolaryngology_eye
E191	E19.1 Total pharyngectomy	Complex	Otorhinolaryngology_eye
E214	E21.4 Plastic repair of pharynx NEC	Complex	Otorhinolaryngology_eye
E291	E29.1 Total laryngectomy	Complex	Otorhinolaryngology_eye
E292	E29.2 Partial horizontal laryngectomy	Complex	Otorhinolaryngology_eye
E293	E29.3 Partial vertical laryngectomy	Complex	Otorhinolaryngology_eye
E294	E29.4 Partial laryngectomy NEC	Complex	Otorhinolaryngology_eye
E296	E29.6 Laryngectomy NEC	Complex	Otorhinolaryngology_eye
E297	E29.7 Cordectomy of vocal cord NEC	Complex	Otorhinolaryngology_eye
E441	E44.1 Excision of carina	Complex	Otorhinolaryngology_eye
E442	E44.2 Reconstruction of carina	Complex	Otorhinolaryngology_eye
E448	E44.8 Other specified open operations on carina	Complex	Otorhinolaryngology_eye
E449	E44.9 Unspecified open operations on carina	Complex	Otorhinolaryngology_eye
G071	G07.1 Closure of tracheo-oesophageal fistula	Complex	Visceral
G072	G07.2 Closure of fistula of oesophagus NEC	Complex	Visceral
G073	G07.3 Correction of congenital atresia of oesophagus	Complex	Visceral
G074	G07.4 Repair of rupture of oesophagus	Complex	Visceral
G078	G07.8 Other specified repair of oesophagus	Complex	Visceral
G079	G07.9 Unspecified repair of oesophagus	Complex	Visceral
H291	H29.1 Subtotal excision of colon and rectum and creation of colonic pouch and anastomosis of colon to anus	Complex	Visceral
H292	H29.2 Subtotal excision of colon and rectum and creation of colonic pouch NEC	Complex	Visceral
H293	H29.3 Subtotal excision of colon and creation of colonic pouch and anastomosis of colon to rectum	Complex	Visceral
H294	H29.4 Subtotal excision of colon and creation of colonic pouch NEC	Complex	Visceral
H295	H29.5 Subtotal excision of colon and anastomosis of colon to ileum	Complex	Visceral
H298	H29.8 Other specified subtotal excision of colon	Complex	Visceral
H299	H29.9 Unspecified subtotal excision of colon	Complex	Visceral
K051	K05.1 Reconstruction of atrium using atrial patch for transposition of great arteries	Complex	Vascular
K052	K05.2 Reconstruction of atrium using atrial wall for transposition of great arteries	Complex	Vascular
K058	K05.8 Other specified atrial inversion operations for transposition of great arteries	Complex	Vascular
K059	K05.9 Unspecified atrial inversion operations for transposition of great arteries	Complex	Vascular
K061	K06.1 Repositioning of transposed great arteries	Complex	Vascular
K062	K06.2 Left ventricle to aorta tunnel with right ventricle to pulmonary trunk direct anastomosis	Complex	Vascular
K063	K06.3 Left ventricle to aorta tunnel with right ventricle to pulmonary artery valved conduit	Complex	Vascular
K064	K06.4 Atrial inversion and repositioning of transposed great artery	Complex	Vascular
K068	K06.8 Other specified other repair of transposition of great arteries	Complex	Vascular
K069	K06.9 Unspecified other repair of transposition of great arteries	Complex	Vascular
K081	K08.1 Repair of double outlet right ventricle with intraventricular tunnel	Complex	Vascular
K082	K08.2 Repair of Fallot-type double outlet right ventricle	Complex	Vascular
K083	K08.3 Repair of double outlet right ventricle	Complex	Vascular
K084	K08.4 Repair of double outlet left ventricle	Complex	Vascular
K088	K08.8 Other specified repair of double outlet ventricle	Complex	Vascular
K089	K08.9 Unspecified repair of double outlet ventricle	Complex	Vascular
K151	K15.1 Closed enlargement of defect of atrial septum	Complex	Vascular
K152	K15.2 Closed atrial septostomy	Complex	Vascular
K158	K15.8 Other specified closed operations on septum of heart	Complex	Vascular
K159	K15.9 Unspecified closed operations on septum of heart	Complex	Vascular
K161	K16.1 Percutaneous transluminal balloon atrial septostomy	Complex	Vascular
K162	K16.2 Percutaneous transluminal atrial septostomy NEC	Complex	Vascular
K163	K16.3 Percutaneous transluminal atrial septum fenestration closure with prosthesis	Complex	Vascular
K164	K16.4 Percutaneous transluminal atrial septum fenestration	Complex	Vascular
K165	K16.5 Percutaneous transluminal closure of patent oval foramen with prosthesis	Complex	Vascular
K166	K16.6 Percutaneous transluminal chemical mediated septal ablation	Complex	Vascular
K168	K16.8 Other specified other therapeutic transluminal operations on septum of heart	Complex	Vascular
K169	K16.9 Unspecified other therapeutic transluminal operations on septum of heart	Complex	Vascular
K171	K17.1 Total cavopulmonary connection with extracardiac inferior caval vein to pulmonary artery conduit	Complex	Vascular
K172	K17.2 Total cavopulmonary connection with lateral atrial tunnel	Complex	Vascular
K173	K17.3 Aortopulmonary reconstruction with systemic to pulmonary arterial shunt	Complex	Vascular
K174	K17.4 Aortopulmonary reconstruction with right ventricle to pulmonary arterial valveless conduit	Complex	Vascular
K175	K17.5 Biventricular repair of hypoplastic left heart syndrome	Complex	Vascular
K176	K17.6 Takedown of total cavopulmonary connection	Complex	Vascular
K177	K17.7 Conversion of atrial pulmonary anastomosis to total pulmonary connection	Complex	Vascular
K178	K17.8 Other specified repair of univentricular heart	Complex	Vascular
K179	K17.9 Unspecified repair of univentricular heart	Complex	Vascular
K321	K32.1 Closed mitral valvotomy	Complex	Vascular
K322	K32.2 Closed aortic valvotomy	Complex	Vascular
K323	K32.3 Closed tricuspid valvotomy	Complex	Vascular
K324	K32.4 Closed pulmonary valvotomy	Complex	Vascular
K328	K32.8 Other specified closed incision of valve of heart	Complex	Vascular
K329	K32.9 Unspecified closed incision of valve of heart	Complex	Vascular
K351	K35.1 Percutaneous transluminal mitral valvotomy	Complex	Vascular
K352	K35.2 Percutaneous transluminal aortic valvotomy	Complex	Vascular
K353	K35.3 Percutaneous transluminal tricuspid valvotomy	Complex	Vascular
K354	K35.4 Percutaneous transluminal pulmonary valvotomy	Complex	Vascular
K355	K35.5 Percutaneous transluminal valvuloplasty	Complex	Vascular
K356	K35.6 Percutaneous transluminal pulmonary valve perforation and dilation	Complex	Vascular
K357	K35.7 Percutaneous transluminal pulmonary valve replacement	Complex	Vascular
K358	K35.8 Other specified therapeutic transluminal operations on valve of heart	Complex	Vascular
K359	K35.9 Unspecified therapeutic transluminal operations on valve of heart	Complex	Vascular
K361	K36.1 Tricuspid valvectomy	Complex	Vascular
K362	K36.2 Pulmonary valvectomy	Complex	Vascular
K368	K36.8 Other specified excision of valve of heart	Complex	Vascular
K369	K36.9 Unspecified excision of valve of heart	Complex	Vascular
K491	K49.1 Percutaneous transluminal balloon angioplasty of one coronary artery	Complex	Vascular
K492	K49.2 Percutaneous transluminal balloon angioplasty of multiple coronary arteries	Complex	Vascular
K493	K49.3 Percutaneous transluminal balloon angioplasty of bypass graft of coronary artery	Complex	Vascular
K494	K49.4 Percutaneous transluminal cutting balloon angioplasty of coronary artery	Complex	Vascular
K498	K49.8 Other specified transluminal balloon angioplasty of coronary artery	Complex	Vascular
K499	K49.9 Unspecified transluminal balloon angioplasty of coronary artery	Complex	Vascular
K501	K50.1 Percutaneous transluminal laser coronary angioplasty	Complex	Vascular
K502	K50.2 Percutaneous transluminal coronary thrombolysis using streptokinase	Complex	Vascular
K503	K50.3 Percutaneous transluminal injection of therapeutic substance into coronary artery NEC	Complex	Vascular
K504	K50.4 Percutaneous transluminal atherectomy of coronary artery	Complex	Vascular
K508	K50.8 Other specified other therapeutic transluminal operations on coronary artery	Complex	Vascular
K509	K50.9 Unspecified other therapeutic transluminal operations on coronary artery	Complex	Vascular
K611	K61.1 Implantation of cardiac pacemaker system NEC	Complex	Vascular
L031	L03.1 Percutaneous transluminal prosthetic occlusion of patent ductus arteriosus	Complex	Vascular
L032	L03.2 Percutaneous transluminal stent implantation into arterial duct	Complex	Vascular
L038	L03.8 Other specified transluminal operations on abnormality of great vessel	Complex	Vascular
L039	L03.9 Unspecified transluminal operations on abnormality of great vessel	Complex	Vascular
L269	L26.9 Unspecified transluminal operations on aorta	Complex	Vascular
L271	L27.1 Endovascular insertion of stent graft for infrarenal abdominal aortic aneurysm	Complex	Vascular
L272	L27.2 Endovascular insertion of stent graft for suprarenal aortic aneurysm	Complex	Vascular
L273	L27.3 Endovascular insertion of stent graft for thoracic aortic aneurysm	Complex	Vascular
L274	L27.4 Endovascular insertion of stent graft for aortic dissection in any position	Complex	Vascular
L275	L27.5 Endovascular insertion of stent graft for aortic aneurysm of bifurcation NEC	Complex	Vascular
L276	L27.6 Endovascular insertion of stent graft for aorto-uniiliac aneurysm	Complex	Vascular
L278	L27.8 Other specified transluminal insertion of stent graft for aneurysmal segment of aorta	Complex	Vascular
L279	L27.9 Unspecified transluminal insertion of stent graft for aneurysmal segment of aorta	Complex	Vascular
L281	L28.1 Endovascular insertion of stent for infrarenal abdominal aortic aneurysm	Complex	Vascular
L282	L28.2 Endovascular insertion of stent for suprarenal aortic aneurysm	Complex	Vascular
L283	L28.3 Endovascular insertion of stent for thoracic aortic aneurysm	Complex	Vascular
L284	L28.4 Endovascular insertion of stent for aortic dissection in any position	Complex	Vascular
L285	L28.5 Endovascular insertion of stent for aortic aneurysm of bifurcation NEC	Complex	Vascular
L286	L28.6 Endovascular insertion of stent for aorto-uniiliac aneurysm	Complex	Vascular
L288	L28.8 Other specified transluminal operations on aneurysmal segment of aorta	Complex	Vascular
L289	L28.9 Unspecified transluminal operations on aneurysmal segment of aorta	Complex	Vascular
L485	L48.5 Emergency replacement of aneurysmal iliac artery by anastomosis of iliac artery to iliac artery	Complex	Vascular
L486	L48.6 Emergency replacement of aneurysmal artery of leg by anastomosis of iliac artery to femoral artery	Complex	Vascular
L488	L48.8 Other specified emergency replacement of aneurysmal iliac artery	Complex	Vascular
L489	L48.9 Unspecified emergency replacement of aneurysmal iliac artery	Complex	Vascular
L495	L49.5 Replacement of aneurysmal iliac artery by anastomosis of iliac artery to iliac artery NEC	Complex	Vascular
L496	L49.6 Replacement of aneurysmal artery of leg by anastomosis of iliac artery to femoral artery NEC	Complex	Vascular
L498	L49.8 Other specified other replacement of aneurysmal iliac artery	Complex	Vascular
L499	L49.9 Unspecified other replacement of aneurysmal iliac artery	Complex	Vascular
L505	L50.5 Emergency bypass of iliac artery by anastomosis of iliac artery to iliac artery NEC	Complex	Vascular
L506	L50.6 Emergency bypass of artery of leg by anastomosis of iliac artery to femoral artery NEC	Complex	Vascular
L508	L50.8 Other specified other emergency bypass of iliac artery	Complex	Vascular
L509	L50.9 Unspecified other emergency bypass of iliac artery	Complex	Vascular
L515	L51.5 Bypass of iliac artery by anastomosis of iliac artery to iliac artery NEC	Complex	Vascular
L516	L51.6 Bypass of artery of leg by anastomosis of iliac artery to femoral artery NEC	Complex	Vascular
L518	L51.8 Other specified other bypass of iliac artery	Complex	Vascular
L519	L51.9 Unspecified other bypass of iliac artery	Complex	Vascular
L521	L52.1 Endarterectomy of iliac artery and patch repair of iliac artery	Complex	Vascular
L522	L52.2 Endarterectomy of iliac artery NEC	Complex	Vascular
L528	L52.8 Other specified reconstruction of iliac artery	Complex	Vascular
L529	L52.9 Unspecified reconstruction of iliac artery	Complex	Vascular
L531	L53.1 Repair of iliac artery NEC	Complex	Vascular
L532	L53.2 Open embolectomy of iliac artery	Complex	Vascular
L533	L53.3 Operations on aneurysm of iliac artery NEC	Complex	Vascular
L538	L53.8 Other specified other open operations on iliac artery	Complex	Vascular
L539	L53.9 Unspecified other open operations on iliac artery	Complex	Vascular
L561	L56.1 Emergency replacement of aneurysmal femoral artery by anastomosis of femoral artery to femoral artery	Complex	Vascular
L562	L56.2 Emergency replacement of aneurysmal femoral artery by anastomosis of femoral artery to popliteal artery using prosthesis	Complex	Vascular
L563	L56.3 Emergency replacement of aneurysmal femoral artery by anastomosis of femoral artery to popliteal artery using vein graft	Complex	Vascular
L564	L56.4 Emergency replacement of aneurysmal femoral artery by anastomosis of femoral artery to tibial artery using prosthesis	Complex	Vascular
L565	L56.5 Emergency replacement of aneurysmal femoral artery by anastomosis of femoral artery to tibial artery using vein graft	Complex	Vascular
L566	L56.6 Emergency replacement of aneurysmal femoral artery by anastomosis of femoral artery to peroneal artery using prosthesis	Complex	Vascular
L567	L56.7 Emergency replacement of aneurysmal femoral artery by anastomosis of femoral artery to peroneal artery using vein graft	Complex	Vascular
L568	L56.8 Other specified emergency replacement of aneurysmal femoral artery	Complex	Vascular
L569	L56.9 Unspecified emergency replacement of aneurysmal femoral artery	Complex	Vascular
L571	L57.1 Replacement of aneurysmal femoral artery by anastomosis of femoral artery to femoral artery NEC	Complex	Vascular
L572	L57.2 Replacement of aneurysmal femoral artery by anastomosis of femoral artery to popliteal artery using prosthesis NEC	Complex	Vascular
L573	L57.3 Replacement of aneurysmal femoral artery by anastomosis of femoral artery to popliteal artery using vein graft NEC	Complex	Vascular
L574	L57.4 Replacement of aneurysmal femoral artery by anastomosis of femoral artery to tibial artery using prosthesis NEC	Complex	Vascular
L575	L57.5 Replacement of aneurysmal femoral artery by anastomosis of femoral artery to tibial artery using vein graft NEC	Complex	Vascular
L576	L57.6 Replacement of aneurysmal femoral artery by anastomosis of femoral artery to peroneal artery using prosthesis NEC	Complex	Vascular
L577	L57.7 Replacement of aneurysmal femoral artery by anastomosis of femoral artery to peroneal artery using vein graft NEC	Complex	Vascular
L578	L57.8 Other specified other replacement of aneurysmal femoral artery	Complex	Vascular
L579	L57.9 Unspecified other replacement of aneurysmal femoral artery	Complex	Vascular
L581	L58.1 Emergency bypass of femoral artery by anastomosis of femoral artery to femoral artery NEC	Complex	Vascular
L582	L58.2 Emergency bypass of femoral artery by anastomosis of femoral artery to popliteal artery using prosthesis NEC	Complex	Vascular
L583	L58.3 Emergency bypass of femoral artery by anastomosis of femoral artery to popliteal artery using vein graft NEC	Complex	Vascular
L584	L58.4 Emergency bypass of femoral artery by anastomosis of femoral artery to tibial artery using prosthesis NEC	Complex	Vascular
L585	L58.5 Emergency bypass of femoral artery by anastomosis of femoral artery to tibial artery using vein graft NEC	Complex	Vascular
L586	L58.6 Emergency bypass of femoral artery by anastomosis of femoral artery to peroneal artery using prosthesis NEC	Complex	Vascular
L587	L58.7 Emergency bypass of femoral artery by anastomosis of femoral artery to peroneal artery using vein graft NEC	Complex	Vascular
L588	L58.8 Other specified other emergency bypass of femoral artery	Complex	Vascular
L589	L58.9 Unspecified other emergency bypass of femoral artery	Complex	Vascular
L591	L59.1 Bypass of femoral artery by anastomosis of femoral artery to femoral artery NEC	Complex	Vascular
L592	L59.2 Bypass of femoral artery by anastomosis of femoral artery to popliteal artery using prosthesis NEC	Complex	Vascular
L593	L59.3 Bypass of femoral artery by anastomosis of femoral artery to popliteal artery using vein graft NEC	Complex	Vascular
L594	L59.4 Bypass of femoral artery by anastomosis of femoral artery to tibial artery using prosthesis NEC	Complex	Vascular
L595	L59.5 Bypass of femoral artery by anastomosis of femoral artery to tibial artery using vein graft NEC	Complex	Vascular
L596	L59.6 Bypass of femoral artery by anastomosis of femoral artery to peroneal artery using prosthesis NEC	Complex	Vascular
L597	L59.7 Bypass of femoral artery by anastomosis of femoral artery to peroneal artery using vein graft NEC	Complex	Vascular
L598	L59.8 Other specified other bypass of femoral artery	Complex	Vascular
L599	L59.9 Unspecified other bypass of femoral artery	Complex	Vascular
L601	L60.1 Endarterectomy of femoral artery and patch repair of femoral artery	Complex	Vascular
L602	L60.2 Endarterectomy of femoral artery NEC	Complex	Vascular
L603	L60.3 Profundoplasty of femoral artery and patch repair of deep femoral artery	Complex	Vascular
L604	L60.4 Profundoplasty of femoral artery NEC	Complex	Vascular
L608	L60.8 Other specified reconstruction of femoral artery	Complex	Vascular
L609	L60.9 Unspecified reconstruction of femoral artery	Complex	Vascular
L621	L62.1 Repair of femoral artery NEC	Complex	Vascular
L622	L62.2 Open embolectomy of femoral artery	Complex	Vascular
L623	L62.3 Ligation of aneurysm of popliteal artery	Complex	Vascular
L624	L62.4 Operations on aneurysm of femoral artery NEC	Complex	Vascular
L628	L62.8 Other specified other open operations on femoral artery	Complex	Vascular
L629	L62.9 Unspecified other open operations on femoral artery	Complex	Vascular
L752	L75.2 Repair of acquired arteriovenous fistula	Complex	Vascular
L758	L75.8 Other specified other arteriovenous operations	Complex	Vascular
M013	M01.3 Allotransplantation of kidney from cadaver NEC	Complex	Visceral
M014	M01.4 Allotransplantation of kidney from cadaver heart beating	Complex	Visceral
M015	M01.5 Allotransplantation of kidney from cadaver heart non-beating	Complex	Visceral
M018	M01.8 Other specified transplantation of kidney	Complex	Visceral
M019	M01.9 Unspecified transplantation of kidney	Complex	Visceral
M024	M02.4 Excision of half of horseshoe kidney	Complex	Visceral
M026	M02.6 Excision of rejected transplanted kidney	Complex	Visceral
M031	M03.1 Heminephrectomy of duplex kidney	Complex	Visceral
M241	M24.1 Construction of continent catheterisable intestinal pouch NEC	Complex	Visceral
M242	M24.2 Construction of continent catheterisable intestinal pouch with continent cystostomy NEC	Complex	Visceral
M243	M24.3 Construction of continent catheterisable intestinal pouch with continent cystostomy using appendix	Complex	Visceral
M244	M24.4 Construction of continent catheterisable intestinal pouch with continent cystostomy using ileum	Complex	Visceral
M245	M24.5 Creation of continent cystostomy NEC	Complex	Visceral
M246	M24.6 Creation of continent cystostomy using appendix	Complex	Visceral
M247	M24.7 Creation of continent cystostomy using ileum	Complex	Visceral
M248	M24.8 Other specified other urinary diversion	Complex	Visceral
M249	M24.9 Unspecified other urinary diversion	Complex	Visceral
M671	M67.1 Endoscopic cryotherapy to lesion of prostate	Complex	Visceral
T761	T76.1 Microvascular free tissue transfer of flap of muscle	Complex	Musculoskeletal
T768	T76.8 Other specified transplantation of muscle	Complex	Musculoskeletal
T769	T76.9 Unspecified transplantation of muscle	Complex	Musculoskeletal
V091	V09.1 Reduction of fracture of nasoethmoid complex of bones	Complex	Musculoskeletal
V221	V22.1 Primary anterior decompression of cervical spinal cord and fusion of joint of cervical spine	Complex	Nerves
V222	V22.2 Primary anterior decompression of cervical spinal cord NEC	Complex	Nerves
V223	V22.3 Primary foraminotomy of cervical spine	Complex	Nerves
V224	V22.4 Primary anterior corpectomy of cervical spine with reconstruction HFQ	Complex	Nerves
V225	V22.5 Primary decompression of posterior fossa and upper cervical spinal cord and instrumentation	Complex	Nerves
V226	V22.6 Primary decompression of posterior fossa and upper cervical spinal cord NEC	Complex	Nerves
V227	V22.7 Primary laminoplasty of cervical spine	Complex	Nerves
V228	V22.8 Other specified primary decompression operations on cervical spine	Complex	Nerves
V229	V22.9 Unspecified primary decompression operations on cervical spine	Complex	Nerves
V231	V23.1 Revisional anterior decompression of cervical spinal cord and fusion of joint of cervical spine	Complex	Nerves
V232	V23.2 Revisional anterior decompression of cervical spinal cord NEC	Complex	Nerves
V233	V23.3 Revisional foraminotomy of cervical spine	Complex	Nerves
V234	V23.4 Revisional anterior corpectomy of cervical spine with reconstruction HFQ	Complex	Nerves
V235	V23.5 Revisional decompression of posterior fossa and upper cervical spinal cord and instrumentation	Complex	Nerves
V236	V23.6 Revisional decompression of posterior fossa and upper cervical spinal cord NEC	Complex	Nerves
V237	V23.7 Revisional laminoplasty of cervical spine	Complex	Nerves
V238	V23.8 Other specified revisional decompression operations on cervical spine	Complex	Nerves
V239	V23.9 Unspecified revisional decompression operations on cervical spine	Complex	Nerves
V241	V24.1 Primary decompression of thoracic spinal cord and fusion of joint of thoracic spine	Complex	Nerves
V242	V24.2 Primary decompression of thoracic spinal cord NEC	Complex	Nerves
V243	V24.3 Revisional decompression of thoracic spinal cord NEC	Complex	Nerves
V244	V24.4 Primary anterior corpectomy of thoracic spine and reconstruction HFQ	Complex	Nerves
V245	V24.5 Revisional anterior corpectomy of thoracic spine and reconstruction HFQ	Complex	Nerves
V246	V24.6 Primary posterior laminectomy decompression of thoracic spine	Complex	Nerves
V247	V24.7 Revisional posterior laminectomy decompression of thoracic spine	Complex	Nerves
V248	V24.8 Other specified decompression operations on thoracic spine	Complex	Nerves
V249	V24.9 Unspecified decompression operations on thoracic spine	Complex	Nerves
V251	V25.1 Primary extended decompression of lumbar spine and intertransverse fusion of joint of lumbar spine	Complex	Nerves
V252	V25.2 Primary extended decompression of lumbar spine NEC	Complex	Nerves
V253	V25.3 Primary posterior decompression of lumbar spine and intertransverse fusion of joint of lumbar spine	Complex	Nerves
V254	V25.4 Primary posterior laminectomy decompression of lumbar spine	Complex	Nerves
V255	V25.5 Primary posterior decompression of lumbar spine NEC	Complex	Nerves
V256	V25.6 Primary lateral foraminotomy of lumbar spine	Complex	Nerves
V257	V25.7 Primary anterior corpectomy of lumbar spine and reconstruction HFQ	Complex	Nerves
V258	V25.8 Other specified primary decompression operations on lumbar spine	Complex	Nerves
V259	V25.9 Unspecified primary decompression operations on lumbar spine	Complex	Nerves
V261	V26.1 Revisional extended decompression of lumbar spine and intertransverse fusion of joint of lumbar spine	Complex	Nerves
V262	V26.2 Revisional extended decompression of lumbar spine NEC	Complex	Nerves
V263	V26.3 Revisional posterior decompression of lumbar spine and intertransverse fusion of joint of lumbar spine	Complex	Nerves
V264	V26.4 Revisional posterior laminectomy decompression of lumbar spine	Complex	Nerves
V265	V26.5 Revisional posterior decompression of lumbar spine NEC	Complex	Nerves
V266	V26.6 Revisional lateral foraminotomy of lumbar spine	Complex	Nerves
V267	V26.7 Revisional anterior corpectomy of lumbar spine and reconstruction HFQ	Complex	Nerves
V268	V26.8 Other specified revisional decompression operations on lumbar spine	Complex	Nerves
V269	V26.9 Unspecified revisional decompression operations on lumbar spine	Complex	Nerves
V271	V27.1 Primary decompression of spinal cord and fusion of joint of spine NEC	Complex	Nerves
V272	V27.2 Primary decompression of spinal cord NEC	Complex	Nerves
V273	V27.3 Revisional decompression of spinal cord NEC	Complex	Nerves
V278	V27.8 Other specified decompression operations on unspecified spine	Complex	Nerves
V279	V27.9 Unspecified decompression operations on unspecified spine	Complex	Nerves
V281	V28.1 Primary insertion of lumbar interspinous process spacer	Complex	Nerves
V282	V28.2 Revisional insertion of lumbar interspinous process spacer	Complex	Nerves
V288	V28.8 Other specified insertion of lumbar interspinous process spacer	Complex	Nerves
V289	V28.9 Unspecified insertion of lumbar interspinous process spacer	Complex	Nerves
V291	V29.1 Primary laminectomy excision of cervical intervertebral disc	Complex	Nerves
V292	V29.2 Primary hemilaminectomy excision of cervical intervertebral disc	Complex	Nerves
V293	V29.3 Primary fenestration excision of cervical intervertebral disc	Complex	Nerves
V294	V29.4 Primary anterior excision of cervical intervertebral disc and interbody fusion of joint of cervical spine	Complex	Nerves
V295	V29.5 Primary anterior excision of cervical intervertebral disc NEC	Complex	Nerves
V296	V29.6 Primary microdiscectomy of cervical intervertebral disc	Complex	Nerves
V298	V29.8 Other specified primary excision of cervical intervertebral disc	Complex	Nerves
V299	V29.9 Unspecified primary excision of cervical intervertebral disc	Complex	Nerves
V301	V30.1 Revisional laminectomy excision of cervical intervertebral disc	Complex	Nerves
V302	V30.2 Revisional hemilaminectomy excision of cervical intervertebral disc	Complex	Nerves
V303	V30.3 Revisional fenestration excision of cervical intervertebral disc	Complex	Nerves
V304	V30.4 Revisional anterior excision of cervical intervertebral disc and interbody fusion of joint of cervical spine	Complex	Nerves
V305	V30.5 Revisional anterior excision of cervical intervertebral disc NEC	Complex	Nerves
V306	V30.6 Revisional microdiscectomy of cervical intervertebral disc	Complex	Nerves
V308	V30.8 Other specified revisional excision of cervical intervertebral disc	Complex	Nerves
V309	V30.9 Unspecified revisional excision of cervical intervertebral disc	Complex	Nerves
V311	V31.1 Primary anterolateral excision of thoracic intervertebral disc and graft HFQ	Complex	Nerves
V312	V31.2 Primary anterolateral excision of thoracic intervertebral disc NEC	Complex	Nerves
V313	V31.3 Primary costotransversectomy of thoracic intervertebral disc	Complex	Nerves
V314	V31.4 Primary percutaneous endoscopic excision of thoracic intervertebral disc	Complex	Nerves
V318	V31.8 Other specified primary excision of thoracic intervertebral disc	Complex	Nerves
V319	V31.9 Unspecified primary excision of thoracic intervertebral disc	Complex	Nerves
V321	V32.1 Revisional anterolateral excision of thoracic intervertebral disc and graft HFQ	Complex	Nerves
V322	V32.2 Revisional anterolateral excision of thoracic intervertebral disc NEC	Complex	Nerves
V323	V32.3 Revisional costotransversectomy of thoracic intervertebral disc	Complex	Nerves
V324	V32.4 Revisional percutaneous endoscopic excision of thoracic intervertebral disc	Complex	Nerves
V328	V32.8 Other specified revisional excision of thoracic intervertebral disc	Complex	Nerves
V329	V32.9 Unspecified revisional excision of thoracic intervertebral disc	Complex	Nerves
V331	V33.1 Primary laminectomy excision of lumbar intervertebral disc	Complex	Nerves
V332	V33.2 Primary fenestration excision of lumbar intervertebral disc	Complex	Nerves
V333	V33.3 Primary anterior excision of lumbar intervertebral disc and interbody fusion of joint of lumbar spine	Complex	Nerves
V334	V33.4 Primary anterior excision of lumbar intervertebral disc NEC	Complex	Nerves
V335	V33.5 Primary anterior excision of lumbar intervertebral disc and posterior graft fusion of joint of lumbar spine	Complex	Nerves
V336	V33.6 Primary anterior excision of lumbar intervertebral disc and posterior instrumentation of lumbar spine	Complex	Nerves
V337	V33.7 Primary microdiscectomy of lumbar intervertebral disc	Complex	Nerves
V338	V33.8 Other specified primary excision of lumbar intervertebral disc	Complex	Nerves
V339	V33.9 Unspecified primary excision of lumbar intervertebral disc	Complex	Nerves
V341	V34.1 Revisional laminectomy excision of lumbar intervertebral disc	Complex	Nerves
V342	V34.2 Revisional fenestration excision of lumbar intervertebral disc	Complex	Nerves
V343	V34.3 Revisional anterior excision of lumbar intervertebral disc and interbody fusion of joint of lumbar spine	Complex	Nerves
V344	V34.4 Revisional anterior excision of lumbar intervertebral disc NEC	Complex	Nerves
V345	V34.5 Revisional anterior excision of lumbar intervertebral disc and posterior graft fusion of joint of lumbar spine	Complex	Nerves
V346	V34.6 Revisional anterior excision of lumbar intervertebral disc and posterior instrumentation of lumbar spine	Complex	Nerves
V347	V34.7 Revisional microdiscectomy of lumbar intervertebral disc	Complex	Nerves
V348	V34.8 Other specified revisional excision of lumbar intervertebral disc	Complex	Nerves
V349	V34.9 Unspecified revisional excision of lumbar intervertebral disc	Complex	Nerves
V351	V35.1 Primary excision of intervertebral disc NEC	Complex	Nerves
V352	V35.2 Revisional excision of intervertebral disc NEC	Complex	Nerves
V358	V35.8 Other specified excision of unspecified intervertebral disc	Complex	Nerves
V359	V35.9 Unspecified excision of unspecified intervertebral disc	Complex	Nerves
V401	V40.1 Non-rigid stabilisation of spine	Complex	Nerves
V402	V40.2 Posterior instrumented fusion of cervical spine NEC	Complex	Nerves
V403	V40.3 Posterior instrumented fusion of thoracic spine NEC	Complex	Nerves
V404	V40.4 Posterior instrumented fusion of lumbar spine NEC	Complex	Nerves
V405	V40.5 Removal of instrumentation from spine	Complex	Nerves
V408	V40.8 Other specified stabilisation of spine	Complex	Nerves
V409	V40.9 Unspecified stabilisation of spine	Complex	Nerves
V411	V41.1 Posterior attachment of correctional instrument to spine	Complex	Nerves
V412	V41.2 Anterior attachment of correctional instrument to spine	Complex	Nerves
V413	V41.3 Removal of correctional instrument from spine	Complex	Nerves
V414	V41.4 Anterior and posterior attachment of correctional instrument to spine	Complex	Nerves
V415	V41.5 Posterior attachment of spinal growing system	Complex	Nerves
V418	V41.8 Other specified instrumental correction of deformity of spine	Complex	Nerves
V419	V41.9 Unspecified instrumental correction of deformity of spine	Complex	Nerves
V421	V42.1 Excision of rib hump	Complex	Nerves
V422	V42.2 Epiphysiodesis of spinal apophyseal joint for correction of deformity	Complex	Nerves
V423	V42.3 Anterolateral release of spine for correction of deformity and graft HFQ	Complex	Nerves
V424	V42.4 Anterior and posterior epiphysiodesis of spine for correction of deformity	Complex	Nerves
V425	V42.5 Anterior epiphysiodesis of spine for correction of deformity NEC	Complex	Nerves
V426	V42.6 Posterior epiphysiodesis of spine for correction of deformity NEC	Complex	Nerves
V428	V42.8 Other specified other correction of deformity of spine	Complex	Nerves
V429	V42.9 Unspecified other correction of deformity of spine	Complex	Nerves
V431	V43.1 Excision of lesion of cervical vertebra	Complex	Nerves
V432	V43.2 Excision of lesion of thoracic vertebra	Complex	Nerves
V433	V43.3 Excision of lesion of lumbar vertebra	Complex	Nerves
V438	V43.8 Other specified extirpation of lesion of spine	Complex	Nerves
V439	V43.9 Unspecified extirpation of lesion of spine	Complex	Nerves
W011	W01.1 Microvascular transfer of toe to thumb	Complex	Musculoskeletal
W012	W01.2 Pollicisation of finger	Complex	Musculoskeletal
W013	W01.3 Reconstruction of thumb using bone graft and skin flap	Complex	Musculoskeletal
W014	W01.4 Reconstruction of thumb using bone lengthening procedure	Complex	Musculoskeletal
W015	W01.5 Opposition transfer to thumb	Complex	Musculoskeletal
W018	W01.8 Other specified complex reconstruction of thumb	Complex	Musculoskeletal
W019	W01.9 Unspecified complex reconstruction of thumb	Complex	Musculoskeletal
W041	W04.1 Localised fusion of joints of hindfoot	Complex	Musculoskeletal
W042	W04.2 Triple fusion of joints of hindfoot	Complex	Musculoskeletal
W043	W04.3 Subtalar fusion of joints of hindfoot	Complex	Musculoskeletal
W044	W04.4 Stripping of muscle from os calcis	Complex	Musculoskeletal
W045	W04.5 Release of medial soft tissue of hindfoot and excision of lateral wedge of os calcis and fusion of os calcis	Complex	Musculoskeletal
W048	W04.8 Other specified complex reconstruction of hindfoot	Complex	Musculoskeletal
W049	W04.9 Unspecified complex reconstruction of hindfoot	Complex	Musculoskeletal
X141	X14.1 Total exenteration of pelvis	Complex	Visceral
X142	X14.2 Anterior exenteration of pelvis	Complex	Visceral
X143	X14.3 Posterior exenteration of pelvis	Complex	Visceral
X144	X14.4 Pelvic side wall clearance	Complex	Visceral
X148	X14.8 Other specified clearance of pelvis	Complex	Visceral
X149	X14.9 Unspecified clearance of pelvis	Complex	Visceral
X151	X15.1 Combined operations for transformation from male to female	Complex	Visceral
X152	X15.2 Combined operations for transformation from female to male	Complex	Visceral
X171	X17.1 Combined operations to separate conjoined twins	Complex	Musculoskeletal
X178	X17.8 Other specified separation of conjoined twins	Complex	Musculoskeletal
X179	X17.9 Unspecified separation of conjoined twins	Complex	Musculoskeletal
X191	X19.1 Reduction of Sprengel deformity	Complex	Musculoskeletal
X192	X19.2 Correction of obstetric palsy	Complex	Musculoskeletal
X198	X19.8 Other specified correction of congenital deformity of shoulder or upper arm	Complex	Musculoskeletal
X199	X19.9 Unspecified correction of congenital deformity of shoulder or upper arm	Complex	Musculoskeletal
X236	X23.6 Reversal of rotation plasty of ankle for correction of congenital deformity of leg	Complex	Musculoskeletal
X238	X23.8 Other specified correction of congenital deformity of leg	Complex	Musculoskeletal
X239	X23.9 Unspecified correction of congenital deformity of leg	Complex	Musculoskeletal
X451	X45.1 Donation of kidney	Complex	Visceral
X452	X45.2 Donation of heart	Complex	Visceral
X453	X45.3 Donation of lobe of lung	Complex	Visceral
X458	X45.8 Other specified donation of organ	Complex	Visceral
X459	X45.9 Unspecified donation of organ	Complex	Visceral
Y461	Y46.1 Trans-sphenoidal open approach to contents of cranium	Complex	Musculoskeletal
Y462	Y46.2 Frontal open approach to contents of cranium	Complex	Musculoskeletal
Y463	Y46.3 Transoral open approach to contents of cranium	Complex	Musculoskeletal
Y464	Y46.4 Transmastoid open approach to contents of cranium	Complex	Musculoskeletal
Y465	Y46.5 Supratentorial open approach to contents of cranium	Complex	Musculoskeletal
Y466	Y46.6 Infratentorial open approach to contents of cranium	Complex	Musculoskeletal
Y467	Y46.7 Craniectomy approach to contents of cranium	Complex	Musculoskeletal
Y468	Y46.8 Other specified open approach to contents of cranium	Complex	Musculoskeletal
Y469	Y46.9 Unspecified open approach to contents of cranium	Complex	Musculoskeletal
Y471	Y47.1 Trans-sphenoidal burrhole approach to contents of cranium	Complex	Musculoskeletal
Y472	Y47.2 Frontal burrhole approach to contents of cranium	Complex	Musculoskeletal
Y473	Y47.3 Transoral burrhole approach to contents of cranium	Complex	Musculoskeletal
Y474	Y47.4 Transmastoid burrhole approach to contents of cranium	Complex	Musculoskeletal
Y475	Y47.5 Supratentorial burrhole approach to contents of cranium	Complex	Musculoskeletal
Y476	Y47.6 Infratentorial burrhole approach to contents of cranium	Complex	Musculoskeletal
Y478	Y47.8 Other specified burrhole approach to contents of cranium	Complex	Musculoskeletal
Y479	Y47.9 Unspecified burrhole approach to contents of cranium	Complex	Musculoskeletal
Y481	Y48.1 Laminectomy approach to cervical spine	Complex	Nerves
Y482	Y48.2 Laminectomy approach to thoracic spine	Complex	Nerves
Y483	Y48.3 Laminectomy approach to lumbar spine	Complex	Nerves
Y731	Y73.1 Cardiopulmonary bypass	Complex	Visceral
Y732	Y73.2 Extracorporeal circulation NEC	Complex	Visceral
A101	A10.1 Leucotomy NEC	Intermediate	Nerves
A102	A10.2 Aspiration of abscess of tissue of brain	Intermediate	Nerves
A103	A10.3 Aspiration of haematoma of tissue of brain	Intermediate	Nerves
A104	A10.4 Aspiration of lesion of tissue of brain NEC	Intermediate	Nerves
A105	A10.5 Puncture of tissue of brain NEC	Intermediate	Nerves
A106	A10.6 Insertion of carmustine wafers in neoplasm of tissue of brain	Intermediate	Nerves
A107	A10.7 Stereotactic radiosurgery on tissue of brain	Intermediate	Nerves
A108	A10.8 Other specified other operations on tissue of brain	Intermediate	Nerves
A109	A10.9 Unspecified other operations on tissue of brain	Intermediate	Nerves
A112	A11.2 Placement of surface electrodes for electroencephalography	Intermediate	Nerves
A113	A11.3 Monitoring of pressure in tissue of brain	Intermediate	Nerves
A114	A11.4 Cortical mapping	Intermediate	Nerves
A118	A11.8 Other specified operations on tissue of brain	Intermediate	Nerves
A119	A11.9 Unspecified operations on tissue of brain	Intermediate	Nerves
A143	A14.3 Removal of cerebroventricular shunt	Intermediate	Nerves
A144	A14.4 Irrigation of cerebroventricular shunt	Intermediate	Nerves
A148	A14.8 Other specified other operations on connection from ventricle of brain	Intermediate	Nerves
A149	A14.9 Unspecified other operations on connection from ventricle of brain	Intermediate	Nerves
A201	A20.1 Drainage of ventricle of brain NEC	Intermediate	Nerves
A202	A20.2 Ventriculography of brain	Intermediate	Nerves
A203	A20.3 Monitoring of pressure in ventricle of brain	Intermediate	Nerves
A421	A42.1 Creation of anastomosis of dura	Intermediate	Nerves
A422	A42.2 Biopsy of lesion of meninges of brain	Intermediate	Nerves
A428	A42.8 Other specified other operations on meninges of brain	Intermediate	Nerves
A429	A42.9 Unspecified other operations on meninges of brain	Intermediate	Nerves
A521	A52.1 Therapeutic lumbar epidural injection	Intermediate	Nerves
A522	A52.2 Therapeutic sacral epidural injection	Intermediate	Nerves
A523	A52.3 Epidural blood patch	Intermediate	Nerves
A528	A52.8 Other specified therapeutic epidural injection	Intermediate	Nerves
A529	A52.9 Unspecified therapeutic epidural injection	Intermediate	Nerves
A551	A55.1 Radiculography	Intermediate	Nerves
A552	A55.2 Spinal myelography NEC	Intermediate	Nerves
A553	A55.3 Spinal manometry	Intermediate	Nerves
A558	A55.8 Other specified diagnostic spinal puncture	Intermediate	Nerves
A559	A55.9 Unspecified diagnostic spinal puncture	Intermediate	Nerves
A571	A57.1 Extirpation of lesion of spinal nerve root	Intermediate	Nerves
A572	A57.2 Rhizotomy of spinal nerve root	Intermediate	Nerves
A573	A57.3 Radiofrequency controlled thermal destruction of spinal nerve root	Intermediate	Nerves
A574	A57.4 Injection of destructive substance into spinal nerve root	Intermediate	Nerves
A575	A57.5 Destruction of spinal nerve root NEC	Intermediate	Nerves
A576	A57.6 Reimplantation of spinal nerves into spinal cord	Intermediate	Nerves
A577	A57.7 Injection of therapeutic substance around spinal nerve root	Intermediate	Nerves
A578	A57.8 Other specified operations on spinal nerve root	Intermediate	Nerves
A579	A57.9 Unspecified operations on spinal nerve root	Intermediate	Nerves
A591	A59.1 Total sacrifice of peripheral nerve	Intermediate	Nerves
A592	A59.2 Partial sacrifice of peripheral nerve	Intermediate	Nerves
A598	A59.8 Other specified excision of peripheral nerve	Intermediate	Nerves
A599	A59.9 Unspecified excision of peripheral nerve	Intermediate	Nerves
A601	A60.1 Enucleation of peripheral nerve	Intermediate	Nerves
A602	A60.2 Avulsion of peripheral nerve	Intermediate	Nerves
A603	A60.3 Transection of peripheral nerve	Intermediate	Nerves
A604	A60.4 Radiofrequency controlled thermal destruction of peripheral nerve	Intermediate	Nerves
A605	A60.5 Injection of destructive substance into peripheral nerve	Intermediate	Nerves
A606	A60.6 Selective denervation of peripheral nerve	Intermediate	Nerves
A608	A60.8 Other specified destruction of peripheral nerve	Intermediate	Nerves
A609	A60.9 Unspecified destruction of peripheral nerve	Intermediate	Nerves
A611	A61.1 Excision of lesion of peripheral nerve	Intermediate	Nerves
A612	A61.2 Cryotherapy to lesion of peripheral nerve	Intermediate	Nerves
A613	A61.3 Radiotherapy to lesion of peripheral nerve	Intermediate	Nerves
A614	A61.4 Destruction of lesion of peripheral nerve NEC	Intermediate	Nerves
A618	A61.8 Other specified extirpation of lesion of peripheral nerve	Intermediate	Nerves
A619	A61.9 Unspecified extirpation of lesion of peripheral nerve	Intermediate	Nerves
A621	A62.1 Primary microsurgical graft to peripheral nerve	Intermediate	Nerves
A622	A62.2 Secondary microsurgical graft to peripheral nerve	Intermediate	Nerves
A623	A62.3 Microsurgical graft to peripheral nerve NEC	Intermediate	Nerves
A624	A62.4 Primary microsurgical repair of peripheral nerve NEC	Intermediate	Nerves
A625	A62.5 Secondary microsurgical repair of peripheral nerve NEC	Intermediate	Nerves
A626	A62.6 Microsurgical graft to multiple peripheral nerves NEC	Intermediate	Nerves
A627	A62.7 Microsurgical repair of multiple peripheral nerves NEC	Intermediate	Nerves
A628	A62.8 Other specified microsurgical repair of peripheral nerve	Intermediate	Nerves
A629	A62.9 Unspecified microsurgical repair of peripheral nerve	Intermediate	Nerves
A641	A64.1 Primary approximation of peripheral nerve	Intermediate	Nerves
A642	A64.2 Primary repair of peripheral nerve NEC	Intermediate	Nerves
A643	A64.3 Secondary repair of peripheral nerve and mobilisation of peripheral nerve	Intermediate	Nerves
A644	A64.4 Secondary repair of peripheral nerve NEC	Intermediate	Nerves
A648	A64.8 Other specified other repair of peripheral nerve	Intermediate	Nerves
A649	A64.9 Unspecified other repair of peripheral nerve	Intermediate	Nerves
A651	A65.1 Carpal tunnel release	Intermediate	Nerves
A652	A65.2 Canal of Guyon release	Intermediate	Nerves
A658	A65.8 Other specified release of entrapment of peripheral nerve at wrist	Intermediate	Nerves
A659	A65.9 Unspecified release of entrapment of peripheral nerve at wrist	Intermediate	Nerves
A661	A66.1 Tarsal tunnel release	Intermediate	Nerves
A668	A66.8 Other specified release of entrapment of peripheral nerve at ankle	Intermediate	Nerves
A669	A66.9 Unspecified release of entrapment of peripheral nerve at ankle	Intermediate	Nerves
A671	A67.1 Cubital tunnel release	Intermediate	Nerves
A672	A67.2 Release of entrapment of lateral cutaneous nerve of thigh	Intermediate	Nerves
A673	A67.3 Release of entrapment of plantar digital nerve	Intermediate	Nerves
A678	A67.8 Other specified release of entrapment of peripheral nerve at other site	Intermediate	Nerves
A679	A67.9 Unspecified release of entrapment of peripheral nerve at other site	Intermediate	Nerves
A681	A68.1 Primary neurolysis of peripheral nerve and transposition of peripheral nerve	Intermediate	Nerves
A682	A68.2 Secondary neurolysis of peripheral nerve and transposition of peripheral nerve	Intermediate	Nerves
A683	A68.3 Neurolysis of peripheral nerve and transposition of peripheral nerve NEC	Intermediate	Nerves
A684	A68.4 Primary neurolysis of peripheral nerve NEC	Intermediate	Nerves
A685	A68.5 Secondary neurolysis of peripheral nerve NEC	Intermediate	Nerves
A688	A68.8 Other specified other release of peripheral nerve	Intermediate	Nerves
A689	A68.9 Unspecified other release of peripheral nerve	Intermediate	Nerves
A692	A69.2 Revision of carpal tunnel release	Intermediate	Nerves
A693	A69.3 Revision of tarsal tunnel release	Intermediate	Nerves
A698	A69.8 Other specified revision of release of peripheral nerve	Intermediate	Nerves
A699	A69.9 Unspecified revision of release of peripheral nerve	Intermediate	Nerves
A702	A70.2 Maintenance of neurostimulator in peripheral nerve	Intermediate	Nerves
A703	A70.3 Removal of neurostimulator from peripheral nerve	Intermediate	Nerves
A704	A70.4 Insertion of neurostimulator electrodes into peripheral nerve	Intermediate	Nerves
A705	A70.5 Electroacupuncture	Intermediate	Nerves
A706	A70.6 Acupuncture NEC	Intermediate	Nerves
A707	A70.7 Application of transcutaneous electrical nerve stimulator	Intermediate	Nerves
A708	A70.8 Other specified neurostimulation of peripheral nerve	Intermediate	Nerves
A709	A70.9 Unspecified neurostimulation of peripheral nerve	Intermediate	Nerves
A731	A73.1 Biopsy of lesion of peripheral nerve	Intermediate	Nerves
A732	A73.2 Freeing of adhesions of peripheral nerve NEC	Intermediate	Nerves
A733	A73.3 Decompression of peripheral nerve NEC	Intermediate	Nerves
A735	A73.5 Injection of therapeutic substance around peripheral nerve	Intermediate	Nerves
A736	A73.6 Transfer and reimplantation of peripheral nerve NEC	Intermediate	Nerves
A738	A73.8 Other specified other operations on peripheral nerve	Intermediate	Nerves
A739	A73.9 Unspecified other operations on peripheral nerve	Intermediate	Nerves
A771	A77.1 Cryotherapy to cervical sympathetic nerve	Intermediate	Nerves
A772	A77.2 Cryotherapy to thoracic sympathetic nerve	Intermediate	Nerves
A773	A77.3 Cryotherapy to lumbar sympathetic nerve	Intermediate	Nerves
A774	A77.4 Cryotherapy to perivascular sympathetic nerve	Intermediate	Nerves
A775	A77.5 Cryotherapy to splanchnic sympathetic nerve	Intermediate	Nerves
A778	A77.8 Other specified cryotherapy to sympathetic nerve	Intermediate	Nerves
A779	A77.9 Unspecified cryotherapy to sympathetic nerve	Intermediate	Nerves
A781	A78.1 Radiofrequency controlled thermal destruction of cervical sympathetic nerve	Intermediate	Nerves
A782	A78.2 Radiofrequency controlled thermal destruction of thoracic sympathetic nerve	Intermediate	Nerves
A783	A78.3 Radiofrequency controlled thermal destruction of lumbar sympathetic nerve	Intermediate	Nerves
A784	A78.4 Radiofrequency controlled thermal destruction of perivascular sympathetic nerve	Intermediate	Nerves
A785	A78.5 Radiofrequency controlled thermal destruction of splanchnic sympathetic nerve	Intermediate	Nerves
A788	A78.8 Other specified radiofrequency controlled thermal destruction of sympathetic nerve	Intermediate	Nerves
A789	A78.9 Unspecified radiofrequency controlled thermal destruction of sympathetic nerve	Intermediate	Nerves
A791	A79.1 Destruction of cervical sympathetic nerve NEC	Intermediate	Nerves
A792	A79.2 Destruction of thoracic sympathetic nerve NEC	Intermediate	Nerves
A793	A79.3 Destruction of lumbar sympathetic nerve NEC	Intermediate	Nerves
A794	A79.4 Destruction of perivascular sympathetic nerve NEC	Intermediate	Nerves
A795	A79.5 Destruction of splanchnic sympathetic nerve NEC	Intermediate	Nerves
A798	A79.8 Other specified other destruction of sympathetic nerve	Intermediate	Nerves
A799	A79.9 Unspecified other destruction of sympathetic nerve	Intermediate	Nerves
A811	A81.1 Stellate ganglion blockade	Intermediate	Nerves
A812	A81.2 Injection of therapeutic substance around sympathetic nerve	Intermediate	Nerves
A818	A81.8 Other specified other operations on sympathetic nerve	Intermediate	Nerves
A819	A81.9 Unspecified other operations on sympathetic nerve	Intermediate	Nerves
A821	A82.1 Quantitative sensory testing	Intermediate	Nerves
A822	A82.2 Electro-oculography	Intermediate	Nerves
A823	A82.3 Multifocal electroretinography	Intermediate	Nerves
B101	B10.1 Excision of thyroglossal cyst	Intermediate	Visceral
B102	B10.2 Excision of thyroglossal tract	Intermediate	Visceral
B103	B10.3 Biopsy of lesion of thyroglossal tract	Intermediate	Visceral
B104	B10.4 Incision of thyroglossal cyst	Intermediate	Visceral
B108	B10.8 Other specified operations on thyroglossal tissue	Intermediate	Visceral
B109	B10.9 Unspecified operations on thyroglossal tissue	Intermediate	Visceral
B122	B12.2 Biopsy of lesion of thyroid gland	Intermediate	Visceral
B123	B12.3 Incision of lesion of thyroid gland	Intermediate	Visceral
B124	B12.4 Exploration of thyroid gland	Intermediate	Visceral
B125	B12.5 Percutaneous drainage of lesion of thyroid gland	Intermediate	Visceral
B128	B12.8 Other specified other operations on thyroid gland	Intermediate	Visceral
B129	B12.9 Unspecified other operations on thyroid gland	Intermediate	Visceral
B162	B16.2 Biopsy of lesion of parathyroid gland	Intermediate	Visceral
B201	B20.1 Biopsy of lesion of thymus gland	Intermediate	Visceral
B252	B25.2 Biopsy of lesion of adrenal gland NEC	Intermediate	Visceral
B253	B25.3 Embolisation of adrenal gland	Intermediate	Visceral
B254	B25.4 Exploration of adrenal gland	Intermediate	Visceral
B341	B34.1 Subareolar excision of mammary duct	Intermediate	Visceral
B342	B34.2 Excision of mammary duct NEC	Intermediate	Visceral
B343	B34.3 Excision of lesion of mammary duct	Intermediate	Visceral
B344	B34.4 Microdochotomy	Intermediate	Visceral
B345	B34.5 Exploration of mammary duct NEC	Intermediate	Visceral
B348	B34.8 Other specified operations on duct of breast	Intermediate	Visceral
B349	B34.9 Unspecified operations on duct of breast	Intermediate	Visceral
B351	B35.1 Transposition of nipple	Intermediate	Visceral
B352	B35.2 Excision of nipple	Intermediate	Visceral
B353	B35.3 Extirpation of lesion of nipple	Intermediate	Visceral
B354	B35.4 Plastic operations on nipple	Intermediate	Visceral
B355	B35.5 Biopsy of lesion of nipple	Intermediate	Visceral
B356	B35.6 Eversion of nipple	Intermediate	Visceral
B362	B36.2 Nipple sharing using other tissue	Intermediate	Visceral
B363	B36.3 Nipple sharing NEC	Intermediate	Visceral
B368	B36.8 Other specified reconstruction of nipple and areola	Intermediate	Visceral
B369	B36.9 Unspecified reconstruction of nipple and areola	Intermediate	Visceral
B374	B37.4 Capsulectomy of breast	Intermediate	Visceral
B375	B37.5 Lipofilling of breast	Intermediate	Visceral
B376	B37.6 Partial capsulectomy of breast	Intermediate	Visceral
B378	B37.8 Other specified other operations on breast	Intermediate	Visceral
B379	B37.9 Unspecified other operations on breast	Intermediate	Visceral
C061	C06.1 Biopsy of lesion of orbit	Intermediate	Otorhinolaryngology_eye
C062	C06.2 Drainage of orbit	Intermediate	Otorhinolaryngology_eye
C081	C08.1 Transposition of ligament of orbit	Intermediate	Otorhinolaryngology_eye
C083	C08.3 Removal of fixation from fracture of orbit	Intermediate	Otorhinolaryngology_eye
C084	C08.4 Retrobulbar injection into orbit	Intermediate	Otorhinolaryngology_eye
C091	C09.1 Replacement of lateral canthal tendon using tarsal strip	Intermediate	Otorhinolaryngology_eye
C092	C09.2 Replacement of lateral canthal tendon using periosteal strip	Intermediate	Otorhinolaryngology_eye
C093	C09.3 Replacement of medial canthal tendon using periosteal strip	Intermediate	Otorhinolaryngology_eye
C098	C09.8 Other specified replacement of canthal tendon	Intermediate	Otorhinolaryngology_eye
C099	C09.9 Unspecified replacement of canthal tendon	Intermediate	Otorhinolaryngology_eye
C111	C11.1 Excision of lesion of canthus	Intermediate	Otorhinolaryngology_eye
C112	C11.2 Destruction of lesion of canthus	Intermediate	Otorhinolaryngology_eye
C113	C11.3 Correction of epicanthus	Intermediate	Otorhinolaryngology_eye
C114	C11.4 Correction of telecanthus	Intermediate	Otorhinolaryngology_eye
C115	C11.5 Graft of skin to canthus	Intermediate	Otorhinolaryngology_eye
C116	C11.6 Canthotomy	Intermediate	Otorhinolaryngology_eye
C117	C11.7 Biopsy of lesion of canthus	Intermediate	Otorhinolaryngology_eye
C118	C11.8 Other specified operations on canthus	Intermediate	Otorhinolaryngology_eye
C119	C11.9 Unspecified operations on canthus	Intermediate	Otorhinolaryngology_eye
C141	C14.1 Flap of skin to eyelid	Intermediate	Otorhinolaryngology_eye
C142	C14.2 Graft of skin to eyelid	Intermediate	Otorhinolaryngology_eye
C143	C14.3 Graft of cartilage to eyelid	Intermediate	Otorhinolaryngology_eye
C144	C14.4 Graft of skin and fat to eyelid	Intermediate	Otorhinolaryngology_eye
C145	C14.5 Graft of fascia to eyelid	Intermediate	Otorhinolaryngology_eye
C148	C14.8 Other specified reconstruction of eyelid	Intermediate	Otorhinolaryngology_eye
C149	C14.9 Unspecified reconstruction of eyelid	Intermediate	Otorhinolaryngology_eye
C161	C16.1 Central tarsorrhaphy	Intermediate	Otorhinolaryngology_eye
C162	C16.2 Lateral tarsorrhaphy	Intermediate	Otorhinolaryngology_eye
C163	C16.3 Medial tarsorrhaphy	Intermediate	Otorhinolaryngology_eye
C164	C16.4 Tarsorrhaphy NEC	Intermediate	Otorhinolaryngology_eye
C165	C16.5 Revision of tarsorrhaphy	Intermediate	Otorhinolaryngology_eye
C168	C16.8 Other specified other plastic repair of eyelid	Intermediate	Otorhinolaryngology_eye
C169	C16.9 Unspecified other plastic repair of eyelid	Intermediate	Otorhinolaryngology_eye
C241	C24.1 Excision of lacrimal gland	Intermediate	Otorhinolaryngology_eye
C242	C24.2 Radiotherapy to lacrimal gland	Intermediate	Otorhinolaryngology_eye
C243	C24.3 Destruction of lacrimal gland NEC	Intermediate	Otorhinolaryngology_eye
C245	C24.5 Incision of lacrimal gland	Intermediate	Otorhinolaryngology_eye
C248	C24.8 Other specified operations on lacrimal gland	Intermediate	Otorhinolaryngology_eye
C249	C24.9 Unspecified operations on lacrimal gland	Intermediate	Otorhinolaryngology_eye
C261	C26.1 Excision of lacrimal sac	Intermediate	Otorhinolaryngology_eye
C262	C26.2 Destruction of lesion of lacrimal sac	Intermediate	Otorhinolaryngology_eye
C263	C26.3 Biopsy of lesion of lacrimal sac	Intermediate	Otorhinolaryngology_eye
C264	C26.4 Incision of lacrimal sac	Intermediate	Otorhinolaryngology_eye
C268	C26.8 Other specified other operations on lacrimal sac	Intermediate	Otorhinolaryngology_eye
C269	C26.9 Unspecified other operations on lacrimal sac	Intermediate	Otorhinolaryngology_eye
C371	C37.1 Excision of lesion of muscle of eye	Intermediate	Otorhinolaryngology_eye
C372	C37.2 Freeing of adhesions of muscle of eye	Intermediate	Otorhinolaryngology_eye
C373	C37.3 Biopsy of lesion of muscle of eye	Intermediate	Otorhinolaryngology_eye
C374	C37.4 Repair of muscle of eye NEC	Intermediate	Otorhinolaryngology_eye
C378	C37.8 Other specified other operations on muscle of eye	Intermediate	Otorhinolaryngology_eye
C379	C37.9 Unspecified other operations on muscle of eye	Intermediate	Otorhinolaryngology_eye
C401	C40.1 Mucosal graft to conjunctiva	Intermediate	Otorhinolaryngology_eye
C402	C40.2 Amniotic graft to conjunctiva	Intermediate	Otorhinolaryngology_eye
C403	C40.3 Sliding graft to conjunctiva	Intermediate	Otorhinolaryngology_eye
C404	C40.4 Prosthetic replacement of conjunctiva	Intermediate	Otorhinolaryngology_eye
C405	C40.5 Suture of conjunctiva	Intermediate	Otorhinolaryngology_eye
C408	C40.8 Other specified repair of conjunctiva	Intermediate	Otorhinolaryngology_eye
C409	C40.9 Unspecified repair of conjunctiva	Intermediate	Otorhinolaryngology_eye
C531	C53.1 Punch resection of sclera	Intermediate	Otorhinolaryngology_eye
C532	C53.2 Excision of lesion of sclera NEC	Intermediate	Otorhinolaryngology_eye
C533	C53.3 Cauterisation of lesion of sclera	Intermediate	Otorhinolaryngology_eye
C534	C53.4 Destruction of lesion of sclera NEC	Intermediate	Otorhinolaryngology_eye
C538	C53.8 Other specified extirpation of lesion of sclera	Intermediate	Otorhinolaryngology_eye
C539	C53.9 Unspecified extirpation of lesion of sclera	Intermediate	Otorhinolaryngology_eye
C546	C54.6 Removal of implant or explant from sclera	Intermediate	Otorhinolaryngology_eye
C547	C54.7 Maintenance of implant or explant in sclera	Intermediate	Otorhinolaryngology_eye
C548	C54.8 Other specified buckling operations for attachment of retina	Intermediate	Otorhinolaryngology_eye
C549	C54.9 Unspecified buckling operations for attachment of retina	Intermediate	Otorhinolaryngology_eye
C551	C55.1 Drainage of lesion of sclera	Intermediate	Otorhinolaryngology_eye
C552	C55.2 Corneoscleral trephine	Intermediate	Otorhinolaryngology_eye
C553	C55.3 Drainage of subretinal fluid through sclera	Intermediate	Otorhinolaryngology_eye
C554	C55.4 Expansion of sclera	Intermediate	Otorhinolaryngology_eye
C558	C55.8 Other specified incision of sclera	Intermediate	Otorhinolaryngology_eye
C559	C55.9 Unspecified incision of sclera	Intermediate	Otorhinolaryngology_eye
C571	C57.1 Biopsy of lesion of sclera	Intermediate	Otorhinolaryngology_eye
C572	C57.2 Repair of sclera	Intermediate	Otorhinolaryngology_eye
C574	C57.4 Suture of sclera	Intermediate	Otorhinolaryngology_eye
C578	C57.8 Other specified other operations on sclera	Intermediate	Otorhinolaryngology_eye
C579	C57.9 Unspecified other operations on sclera	Intermediate	Otorhinolaryngology_eye
C592	C59.2 Surgical iridectomy	Intermediate	Otorhinolaryngology_eye
C598	C59.8 Other specified excision of iris	Intermediate	Otorhinolaryngology_eye
C599	C59.9 Unspecified excision of iris	Intermediate	Otorhinolaryngology_eye
C602	C60.2 Inclusion of iris	Intermediate	Otorhinolaryngology_eye
C603	C60.3 Fixation of iris	Intermediate	Otorhinolaryngology_eye
C604	C60.4 Iridoplasty NEC	Intermediate	Otorhinolaryngology_eye
C605	C60.5 Insertion of tube into anterior chamber of eye to assist drainage of aqueous humour	Intermediate	Otorhinolaryngology_eye
C606	C60.6 Viscocanulostomy	Intermediate	Otorhinolaryngology_eye
C608	C60.8 Other specified filtering operations on iris	Intermediate	Otorhinolaryngology_eye
C609	C60.9 Unspecified filtering operations on iris	Intermediate	Otorhinolaryngology_eye
C611	C61.1 Laser trabeculoplasty	Intermediate	Otorhinolaryngology_eye
C622	C62.2 Surgical iridotomy	Intermediate	Otorhinolaryngology_eye
C623	C62.3 Laser iridotomy	Intermediate	Otorhinolaryngology_eye
C624	C62.4 Correction iridodialysis NEC	Intermediate	Otorhinolaryngology_eye
C628	C62.8 Other specified incision of iris	Intermediate	Otorhinolaryngology_eye
C629	C62.9 Unspecified incision of iris	Intermediate	Otorhinolaryngology_eye
C651	C65.1 Needling of bleb	Intermediate	Otorhinolaryngology_eye
C652	C65.2 Injection of bleb	Intermediate	Otorhinolaryngology_eye
C653	C65.3 Revision of bleb NEC	Intermediate	Otorhinolaryngology_eye
C654	C65.4 Removal of releasable suture following glaucoma surgery	Intermediate	Otorhinolaryngology_eye
C655	C65.5 Laser suture lysis following glaucoma surgery	Intermediate	Otorhinolaryngology_eye
C658	C65.8 Other specified operations following glaucoma surgery	Intermediate	Otorhinolaryngology_eye
C659	C65.9 Unspecified operations following glaucoma surgery	Intermediate	Otorhinolaryngology_eye
C661	C66.1 Excision of ciliary body	Intermediate	Otorhinolaryngology_eye
C662	C66.2 Cauterisation of ciliary body	Intermediate	Otorhinolaryngology_eye
C663	C66.3 Cryotherapy to ciliary body	Intermediate	Otorhinolaryngology_eye
C664	C66.4 Laser photocoagulation of ciliary body	Intermediate	Otorhinolaryngology_eye
C665	C66.5 Destruction of ciliary body NEC	Intermediate	Otorhinolaryngology_eye
C668	C66.8 Other specified extirpation of ciliary body	Intermediate	Otorhinolaryngology_eye
C669	C66.9 Unspecified extirpation of ciliary body	Intermediate	Otorhinolaryngology_eye
C678	C67.8 Other specified other operations on ciliary body	Intermediate	Otorhinolaryngology_eye
C679	C67.9 Unspecified other operations on ciliary body	Intermediate	Otorhinolaryngology_eye
C692	C69.2 Paracentesis of anterior chamber of eye	Intermediate	Otorhinolaryngology_eye
C698	C69.8 Other specified other operations on anterior chamber of eye	Intermediate	Otorhinolaryngology_eye
C712	C71.2 Phacoemulsification of lens	Intermediate	Otorhinolaryngology_eye
C713	C71.3 Aspiration of lens	Intermediate	Otorhinolaryngology_eye
C718	C71.8 Other specified extracapsular extraction of lens	Intermediate	Otorhinolaryngology_eye
C719	C71.9 Unspecified extracapsular extraction of lens	Intermediate	Otorhinolaryngology_eye
C721	C72.1 Forceps extraction of lens	Intermediate	Otorhinolaryngology_eye
C722	C72.2 Suction extraction of lens	Intermediate	Otorhinolaryngology_eye
C723	C72.3 Cryoextraction of lens	Intermediate	Otorhinolaryngology_eye
C728	C72.8 Other specified intracapsular extraction of lens	Intermediate	Otorhinolaryngology_eye
C729	C72.9 Unspecified intracapsular extraction of lens	Intermediate	Otorhinolaryngology_eye
C731	C73.1 Membranectomy of lens	Intermediate	Otorhinolaryngology_eye
C732	C73.2 Capsulotomy of anterior lens capsule	Intermediate	Otorhinolaryngology_eye
C733	C73.3 Capsulotomy of posterior lens capsule	Intermediate	Otorhinolaryngology_eye
C734	C73.4 Capsulotomy of lens NEC	Intermediate	Otorhinolaryngology_eye
C738	C73.8 Other specified incision of capsule of lens	Intermediate	Otorhinolaryngology_eye
C739	C73.9 Unspecified incision of capsule of lens	Intermediate	Otorhinolaryngology_eye
C741	C74.1 Curettage of lens	Intermediate	Otorhinolaryngology_eye
C742	C74.2 Discission of cataract	Intermediate	Otorhinolaryngology_eye
C743	C74.3 Mechanical lensectomy	Intermediate	Otorhinolaryngology_eye
C748	C74.8 Other specified other extraction of lens	Intermediate	Otorhinolaryngology_eye
C749	C74.9 Unspecified other extraction of lens	Intermediate	Otorhinolaryngology_eye
C751	C75.1 Insertion of prosthetic replacement for lens NEC	Intermediate	Otorhinolaryngology_eye
C752	C75.2 Revision of prosthetic replacement for lens	Intermediate	Otorhinolaryngology_eye
C753	C75.3 Removal of prosthetic replacement for lens	Intermediate	Otorhinolaryngology_eye
C754	C75.4 Insertion of prosthetic replacement for lens using suture fixation	Intermediate	Otorhinolaryngology_eye
C758	C75.8 Other specified prosthesis of lens	Intermediate	Otorhinolaryngology_eye
C759	C75.9 Unspecified prosthesis of lens	Intermediate	Otorhinolaryngology_eye
C771	C77.1 Capsulectomy	Intermediate	Otorhinolaryngology_eye
C772	C77.2 Couching of lens	Intermediate	Otorhinolaryngology_eye
C773	C77.3 Biopsy of lesion of lens	Intermediate	Otorhinolaryngology_eye
C774	C77.4 Surgical removal of foreign body from lens	Intermediate	Otorhinolaryngology_eye
C775	C77.5 Magnetic extraction of foreign body from lens	Intermediate	Otorhinolaryngology_eye
C776	C77.6 Insertion of capsule tension ring	Intermediate	Otorhinolaryngology_eye
C778	C77.8 Other specified other operations on lens	Intermediate	Otorhinolaryngology_eye
C779	C77.9 Unspecified other operations on lens	Intermediate	Otorhinolaryngology_eye
C797	C79.7 Removal of internal tamponade agent from vitreous body	Intermediate	Otorhinolaryngology_eye
C801	C80.1 Peel of epiretinal fibroglial membrane	Intermediate	Otorhinolaryngology_eye
C802	C80.2 Peel of internal limiting membrane	Intermediate	Otorhinolaryngology_eye
C803	C80.3 Delamination of epiretinal fibrovascular membrane	Intermediate	Otorhinolaryngology_eye
C804	C80.4 Segmentation of epiretinal fibrovascular membrane	Intermediate	Otorhinolaryngology_eye
C805	C80.5 Removal of subretinal vascular membrane	Intermediate	Otorhinolaryngology_eye
C806	C80.6 Removal of subretinal membrane NEC	Intermediate	Otorhinolaryngology_eye
C808	C80.8 Other specified operations on retinal membrane	Intermediate	Otorhinolaryngology_eye
C809	C80.9 Unspecified operations on retinal membrane	Intermediate	Otorhinolaryngology_eye
C811	C81.1 Xenon photocoagulation of retina for detachment	Intermediate	Otorhinolaryngology_eye
C812	C81.2 Laser photocoagulation of retina for detachment	Intermediate	Otorhinolaryngology_eye
C818	C81.8 Other specified photocoagulation of retina for detachment	Intermediate	Otorhinolaryngology_eye
C819	C81.9 Unspecified photocoagulation of retina for detachment	Intermediate	Otorhinolaryngology_eye
C821	C82.1 Cauterisation of lesion of retina	Intermediate	Otorhinolaryngology_eye
C822	C82.2 Cryotherapy to lesion of retina	Intermediate	Otorhinolaryngology_eye
C823	C82.3 External beam radiotherapy to lesion of retina	Intermediate	Otorhinolaryngology_eye
C824	C82.4 Plaque radiotherapy to lesion of retina	Intermediate	Otorhinolaryngology_eye
C825	C82.5 Panretinal laser photocoagulation to lesion of retina	Intermediate	Otorhinolaryngology_eye
C826	C82.6 Laser photocoagulation to lesion of retina NEC	Intermediate	Otorhinolaryngology_eye
C828	C82.8 Other specified destruction of lesion of retina	Intermediate	Otorhinolaryngology_eye
C829	C82.9 Unspecified destruction of lesion of retina	Intermediate	Otorhinolaryngology_eye
C831	C83.1 Pigment epithelium translocation of retina	Intermediate	Otorhinolaryngology_eye
C832	C83.2 Macular translocation three hundred and sixty degrees	Intermediate	Otorhinolaryngology_eye
C833	C83.3 Limited macular translocation	Intermediate	Otorhinolaryngology_eye
C838	C83.8 Other specified translocation of retina	Intermediate	Otorhinolaryngology_eye
C839	C83.9 Unspecified translocation of retina	Intermediate	Otorhinolaryngology_eye
C881	C88.1 Transpupillary thermotherapy to subretinal lesion	Intermediate	Otorhinolaryngology_eye
C882	C88.2 Photodynamic therapy to subretinal lesion	Intermediate	Otorhinolaryngology_eye
C888	C88.8 Other specified destruction of subretinal lesion	Intermediate	Otorhinolaryngology_eye
C889	C88.9 Unspecified destruction of subretinal lesion	Intermediate	Otorhinolaryngology_eye
C891	C89.1 Insertion of sustained release device into posterior segment of eye	Intermediate	Otorhinolaryngology_eye
C892	C89.2 Injection of steroid into posterior segment of eye	Intermediate	Otorhinolaryngology_eye
C893	C89.3 Injection of therapeutic substance into posterior segment of eye NEC	Intermediate	Otorhinolaryngology_eye
C898	C89.8 Other specified operations on posterior segment of eye	Intermediate	Otorhinolaryngology_eye
C899	C89.9 Unspecified operations on posterior segment of eye	Intermediate	Otorhinolaryngology_eye
C901	C90.1 Topical anaesthetic	Intermediate	Otorhinolaryngology_eye
C902	C90.2 Subconjunctival anaesthetic	Intermediate	Otorhinolaryngology_eye
C903	C90.3 Subtenons anaesthetic	Intermediate	Otorhinolaryngology_eye
C904	C90.4 Peribulbar anaesthetic	Intermediate	Otorhinolaryngology_eye
C905	C90.5 Retrobulbar anaesthetic	Intermediate	Otorhinolaryngology_eye
C908	C90.8 Other specified local anaesthetics for ophthalmology procedures	Intermediate	Otorhinolaryngology_eye
C909	C90.9 Unspecified local anaesthetics for ophthalmology procedures	Intermediate	Otorhinolaryngology_eye
C911	C91.1 Optical coherence tomography of anterior segment of eye	Intermediate	Otorhinolaryngology_eye
C918	C91.8 Other specified operations on anterior segment of eye	Intermediate	Otorhinolaryngology_eye
C919	C91.9 Unspecified operations on anterior segment of eye	Intermediate	Otorhinolaryngology_eye
D018	D01.8 Other specified excision of external ear	Intermediate	Otorhinolaryngology_eye
D019	D01.9 Unspecified excision of external ear	Intermediate	Otorhinolaryngology_eye
D021	D02.1 Excision of lesion of external ear	Intermediate	Otorhinolaryngology_eye
D022	D02.2 Destruction of lesion of external ear	Intermediate	Otorhinolaryngology_eye
D028	D02.8 Other specified extirpation of lesion of external ear	Intermediate	Otorhinolaryngology_eye
D029	D02.9 Unspecified extirpation of lesion of external ear	Intermediate	Otorhinolaryngology_eye
D033	D03.3 Pinnaplasty	Intermediate	Otorhinolaryngology_eye
D034	D03.4 Meatoplasty of external ear	Intermediate	Otorhinolaryngology_eye
D038	D03.8 Other specified plastic operations on external ear	Intermediate	Otorhinolaryngology_eye
D039	D03.9 Unspecified plastic operations on external ear	Intermediate	Otorhinolaryngology_eye
D051	D05.1 First stage insertion of fixtures for auricular prosthesis	Intermediate	Otorhinolaryngology_eye
D052	D05.2 Second stage insertion of fixtures for auricular prosthesis	Intermediate	Otorhinolaryngology_eye
D055	D05.5 Placement of hearing implant in external ear	Intermediate	Otorhinolaryngology_eye
D058	D05.8 Other specified attachment of auricular prosthesis	Intermediate	Otorhinolaryngology_eye
D059	D05.9 Unspecified attachment of auricular prosthesis	Intermediate	Otorhinolaryngology_eye
D081	D08.1 Extirpation of lesion of external auditory canal	Intermediate	Otorhinolaryngology_eye
D083	D08.3 Drainage of external auditory canal	Intermediate	Otorhinolaryngology_eye
D084	D08.4 Incision of external auditory canal	Intermediate	Otorhinolaryngology_eye
D085	D08.5 Irrigation of external auditory canal NEC	Intermediate	Otorhinolaryngology_eye
D086	D08.6 Blind sac closure of external auditory canal	Intermediate	Otorhinolaryngology_eye
D088	D08.8 Other specified other operations on external auditory canal	Intermediate	Otorhinolaryngology_eye
D089	D08.9 Unspecified other operations on external auditory canal	Intermediate	Otorhinolaryngology_eye
D123	D12.3 Biopsy of mastoid	Intermediate	Otorhinolaryngology_eye
D125	D12.5 Removal of pack from mastoid	Intermediate	Otorhinolaryngology_eye
D133	D13.3 Reduction of soft tissue for bone anchored hearing prosthesis	Intermediate	Otorhinolaryngology_eye
D134	D13.4 Attention to fixtures for bone anchored hearing prosthesis	Intermediate	Otorhinolaryngology_eye
D136	D13.6 Fitting of external hearing prosthesis to bone anchored fixtures	Intermediate	Otorhinolaryngology_eye
D151	D15.1 Myringotomy with insertion of ventilation tube through tympanic membrane	Intermediate	Otorhinolaryngology_eye
D152	D15.2 Suction clearance of middle ear	Intermediate	Otorhinolaryngology_eye
D153	D15.3 Incision of ear drum NEC	Intermediate	Otorhinolaryngology_eye
D158	D15.8 Other specified drainage of middle ear	Intermediate	Otorhinolaryngology_eye
D159	D15.9 Unspecified drainage of middle ear	Intermediate	Otorhinolaryngology_eye
D191	D19.1 Excision of lesion of middle ear	Intermediate	Otorhinolaryngology_eye
D192	D19.2 Destruction of lesion of middle ear	Intermediate	Otorhinolaryngology_eye
D198	D19.8 Other specified extirpation of lesion of middle ear	Intermediate	Otorhinolaryngology_eye
D199	D19.9 Unspecified extirpation of lesion of middle ear	Intermediate	Otorhinolaryngology_eye
D206	D20.6 Removal of hearing implant in middle ear	Intermediate	Otorhinolaryngology_eye
D221	D22.1 Graft to eustachian canal	Intermediate	Otorhinolaryngology_eye
D222	D22.2 Intubation of eustachian canal	Intermediate	Otorhinolaryngology_eye
D223	D22.3 Insufflation of eustachian canal	Intermediate	Otorhinolaryngology_eye
D228	D22.8 Other specified operations on eustachian canal	Intermediate	Otorhinolaryngology_eye
D229	D22.9 Unspecified operations on eustachian canal	Intermediate	Otorhinolaryngology_eye
D243	D24.3 Attention to cochlear prosthesis	Intermediate	Otorhinolaryngology_eye
D245	D24.5 Transtympanic electrocochleography	Intermediate	Otorhinolaryngology_eye
D246	D24.6 Removal of cochlear prosthesis	Intermediate	Otorhinolaryngology_eye
D248	D24.8 Other specified operations on cochlea	Intermediate	Otorhinolaryngology_eye
D249	D24.9 Unspecified operations on cochlea	Intermediate	Otorhinolaryngology_eye
D281	D28.1 Biopsy of lesion of ear NEC	Intermediate	Otorhinolaryngology_eye
E031	E03.1 Submucous excision of septum of nose	Intermediate	Otorhinolaryngology_eye
E032	E03.2 Excision of lesion of septum of nose	Intermediate	Otorhinolaryngology_eye
E033	E03.3 Biopsy of lesion of septum of nose	Intermediate	Otorhinolaryngology_eye
E034	E03.4 Closure of perforation of septum of nose NEC	Intermediate	Otorhinolaryngology_eye
E035	E03.5 Incision of septum of nose	Intermediate	Otorhinolaryngology_eye
E036	E03.6 Septoplasty of nose NEC	Intermediate	Otorhinolaryngology_eye
E037	E03.7 Septal reconstruction with cartilage graft	Intermediate	Otorhinolaryngology_eye
E038	E03.8 Other specified operations on septum of nose	Intermediate	Otorhinolaryngology_eye
E039	E03.9 Unspecified operations on septum of nose	Intermediate	Otorhinolaryngology_eye
E071	E07.1 Correction of stenosis of nasal pyriform aperture	Intermediate	Otorhinolaryngology_eye
E072	E07.2 Septodermoplasty	Intermediate	Otorhinolaryngology_eye
E073	E07.3 Septorhinoplasty NEC	Intermediate	Otorhinolaryngology_eye
E078	E07.8 Other specified other plastic operations on nose	Intermediate	Otorhinolaryngology_eye
E079	E07.9 Unspecified other plastic operations on nose	Intermediate	Otorhinolaryngology_eye
E084	E08.4 Division of adhesions of internal nose	Intermediate	Otorhinolaryngology_eye
E111	E11.1 One stage attachment of fixtures for nasal prosthesis NEC	Intermediate	Otorhinolaryngology_eye
E112	E11.2 First stage attachment of fixtures for nasal prosthesis	Intermediate	Otorhinolaryngology_eye
E113	E11.3 Second stage attachment of fixtures for nasal prosthesis	Intermediate	Otorhinolaryngology_eye
E114	E11.4 Revision of fixtures for attachment of nasal prosthesis	Intermediate	Otorhinolaryngology_eye
E115	E11.5 Removal of fixtures for attachment of nasal prosthesis	Intermediate	Otorhinolaryngology_eye
E116	E11.6 Attachment of nasal prosthesis	Intermediate	Otorhinolaryngology_eye
E118	E11.8 Other specified operations on fixtures for nasal prosthesis	Intermediate	Otorhinolaryngology_eye
E119	E11.9 Unspecified operations on fixtures for nasal prosthesis	Intermediate	Otorhinolaryngology_eye
E121	E12.1 Ligation of maxillary artery using sublabial approach	Intermediate	Otorhinolaryngology_eye
E122	E12.2 Drainage of maxillary antrum using sublabial approach	Intermediate	Otorhinolaryngology_eye
E123	E12.3 Irrigation of maxillary antrum using sublabial approach	Intermediate	Otorhinolaryngology_eye
E128	E12.8 Other specified operations on maxillary antrum using sublabial approach	Intermediate	Otorhinolaryngology_eye
E129	E12.9 Unspecified operations on maxillary antrum using sublabial approach	Intermediate	Otorhinolaryngology_eye
E132	E13.2 Excision of lesion of maxillary antrum	Intermediate	Otorhinolaryngology_eye
E133	E13.3 Intranasal antrostomy	Intermediate	Otorhinolaryngology_eye
E134	E13.4 Biopsy of lesion of maxillary antrum	Intermediate	Otorhinolaryngology_eye
E135	E13.5 Closure of fistula between maxillary antrum and mouth	Intermediate	Otorhinolaryngology_eye
E151	E15.1 Drainage of sphenoid sinus	Intermediate	Otorhinolaryngology_eye
E152	E15.2 Puncture of sphenoid sinus	Intermediate	Otorhinolaryngology_eye
E153	E15.3 Repair of sphenoidal sinus	Intermediate	Otorhinolaryngology_eye
E154	E15.4 Excision of lesion of sphenoid sinus	Intermediate	Otorhinolaryngology_eye
E158	E15.8 Other specified operations on sphenoid sinus	Intermediate	Otorhinolaryngology_eye
E159	E15.9 Unspecified operations on sphenoid sinus	Intermediate	Otorhinolaryngology_eye
E161	E16.1 Frontal sinus osteoplasty	Intermediate	Otorhinolaryngology_eye
E162	E16.2 Drainage of frontal sinus NEC	Intermediate	Otorhinolaryngology_eye
E168	E16.8 Other specified other operations on frontal sinus	Intermediate	Otorhinolaryngology_eye
E169	E16.9 Unspecified other operations on frontal sinus	Intermediate	Otorhinolaryngology_eye
E171	E17.1 Excision of nasal sinus NEC	Intermediate	Otorhinolaryngology_eye
E172	E17.2 Excision of lesion of nasal sinus NEC	Intermediate	Otorhinolaryngology_eye
E173	E17.3 Biopsy of lesion of nasal sinus NEC	Intermediate	Otorhinolaryngology_eye
E174	E17.4 Lateral rhinotomy into nasal sinus NEC	Intermediate	Otorhinolaryngology_eye
E178	E17.8 Other specified operations on unspecified nasal sinus	Intermediate	Otorhinolaryngology_eye
E179	E17.9 Unspecified operations on unspecified nasal sinus	Intermediate	Otorhinolaryngology_eye
E231	E23.1 Open excision of lesion of pharynx	Intermediate	Otorhinolaryngology_eye
E238	E23.8 Other specified other open operations on pharynx	Intermediate	Otorhinolaryngology_eye
E239	E23.9 Unspecified other open operations on pharynx	Intermediate	Otorhinolaryngology_eye
E249	E24.9 Unspecified therapeutic endoscopic operations on pharynx	Intermediate	Otorhinolaryngology_eye
E271	E27.1 Open biopsy of lesion of pharynx	Intermediate	Otorhinolaryngology_eye
E272	E27.2 Drainage of retropharyngeal abscess	Intermediate	Otorhinolaryngology_eye
E273	E27.3 Incision of pharynx NEC	Intermediate	Otorhinolaryngology_eye
E274	E27.4 Removal of foreign body from pharynx	Intermediate	Otorhinolaryngology_eye
E275	E27.5 Dilation of pharynx	Intermediate	Otorhinolaryngology_eye
E276	E27.6 Examination of pharynx under anaesthetic	Intermediate	Otorhinolaryngology_eye
E278	E27.8 Other specified other operations on pharynx	Intermediate	Otorhinolaryngology_eye
E279	E27.9 Unspecified other operations on pharynx	Intermediate	Otorhinolaryngology_eye
E281	E28.1 Cricopharyngeal myotomy	Intermediate	Otorhinolaryngology_eye
E288	E28.8 Other specified operations on cricopharyngeus muscle	Intermediate	Otorhinolaryngology_eye
E289	E28.9 Unspecified operations on cricopharyngeus muscle	Intermediate	Otorhinolaryngology_eye
E313	E31.3 Division of stenosis of larynx and insertion of prosthesis into larynx	Intermediate	Otorhinolaryngology_eye
E315	E31.5 Attention to artificial voice box in larynx	Intermediate	Otorhinolaryngology_eye
E331	E33.1 External arytenoidectomy	Intermediate	Otorhinolaryngology_eye
E332	E33.2 Chordopexy of vocal chord	Intermediate	Otorhinolaryngology_eye
E333	E33.3 Operations on cartilage of larynx NEC	Intermediate	Otorhinolaryngology_eye
E334	E33.4 Open biopsy of lesion of larynx	Intermediate	Otorhinolaryngology_eye
E335	E33.5 Vocal cord medialisation using implant	Intermediate	Otorhinolaryngology_eye
E336	E33.6 Vocal cord medialisation using biological material	Intermediate	Otorhinolaryngology_eye
E338	E33.8 Other specified other open operations on larynx	Intermediate	Otorhinolaryngology_eye
E339	E33.9 Unspecified other open operations on larynx	Intermediate	Otorhinolaryngology_eye
E341	E34.1 Microtherapeutic endoscopic extirpation of lesion of larynx using laser	Intermediate	Otorhinolaryngology_eye
E342	E34.2 Microtherapeutic endoscopic resection of lesion of larynx NEC	Intermediate	Otorhinolaryngology_eye
E343	E34.3 Microtherapeutic endoscopic destruction of lesion of larynx NEC	Intermediate	Otorhinolaryngology_eye
E348	E34.8 Other specified microtherapeutic endoscopic operations on larynx	Intermediate	Otorhinolaryngology_eye
E349	E34.9 Unspecified microtherapeutic endoscopic operations on larynx	Intermediate	Otorhinolaryngology_eye
E351	E35.1 Endoscopic arytenoidectomy	Intermediate	Otorhinolaryngology_eye
E352	E35.2 Endoscopic resection of lesion of larynx	Intermediate	Otorhinolaryngology_eye
E353	E35.3 Endoscopic destruction of lesion of larynx	Intermediate	Otorhinolaryngology_eye
E354	E35.4 Endoscopic removal of prosthesis from larynx	Intermediate	Otorhinolaryngology_eye
E355	E35.5 Endoscopic removal of foreign body from larynx	Intermediate	Otorhinolaryngology_eye
E356	E35.6 Endoscopic partial laryngectomy	Intermediate	Otorhinolaryngology_eye
E357	E35.7 Endoscopic vocal cord medialisation	Intermediate	Otorhinolaryngology_eye
E358	E35.8 Other specified other therapeutic endoscopic operations on larynx	Intermediate	Otorhinolaryngology_eye
E359	E35.9 Unspecified other therapeutic endoscopic operations on larynx	Intermediate	Otorhinolaryngology_eye
E381	E38.1 Injection into larynx	Intermediate	Otorhinolaryngology_eye
E388	E38.8 Other specified other operations on larynx	Intermediate	Otorhinolaryngology_eye
E389	E38.9 Unspecified other operations on larynx	Intermediate	Otorhinolaryngology_eye
E391	E39.1 Open excision of lesion of trachea	Intermediate	Otorhinolaryngology_eye
E398	E39.8 Other specified partial excision of trachea	Intermediate	Otorhinolaryngology_eye
E399	E39.9 Unspecified partial excision of trachea	Intermediate	Otorhinolaryngology_eye
E421	E42.1 Permanent tracheostomy	Intermediate	Otorhinolaryngology_eye
E422	E42.2 Cricothyroidostomy	Intermediate	Otorhinolaryngology_eye
E423	E42.3 Temporary tracheostomy	Intermediate	Otorhinolaryngology_eye
E424	E42.4 Revision of tracheostomy	Intermediate	Otorhinolaryngology_eye
E428	E42.8 Other specified exteriorisation of trachea	Intermediate	Otorhinolaryngology_eye
E429	E42.9 Unspecified exteriorisation of trachea	Intermediate	Otorhinolaryngology_eye
E431	E43.1 Open destruction of lesion of trachea	Intermediate	Otorhinolaryngology_eye
E432	E43.2 Tracheorrhaphy	Intermediate	Otorhinolaryngology_eye
E433	E43.3 Tracheopexy	Intermediate	Otorhinolaryngology_eye
E521	E52.1 Irrigation of bronchus NEC	Intermediate	Visceral
E522	E52.2 Aspiration of bronchus NEC	Intermediate	Visceral
E528	E52.8 Other specified other operations on bronchus	Intermediate	Visceral
E529	E52.9 Unspecified other operations on bronchus	Intermediate	Visceral
E591	E59.1 Needle biopsy of lesion of lung	Intermediate	Visceral
E592	E59.2 Aspiration biopsy of lesion of lung	Intermediate	Visceral
E593	E59.3 Biopsy of lesion of lung NEC	Intermediate	Visceral
E594	E59.4 Drainage of lung	Intermediate	Visceral
E632	E63.2 Endobronchial ultrasound examination of mediastinum	Intermediate	Visceral
E633	E63.3 Endo-oesophageal ultrasound examination of mediastinum	Intermediate	Visceral
E638	E63.8 Other specified diagnostic endoscopic examination of mediastinum	Intermediate	Visceral
E639	E63.9 Unspecified diagnostic endoscopic examination of mediastinum	Intermediate	Visceral
E641	E64.1 Endoscopic extirpation of lesion of nasal cavity	Intermediate	Visceral
E648	E64.8 Other specified	Intermediate	Visceral
E649	E64.9 Unspecified	Intermediate	Visceral
E651	E65.1 Diagnostic endoscopic examination of nasal cavity and biopsy of lesion of nasal cavity	Intermediate	Visceral
E658	E65.8 Other specified	Intermediate	Visceral
E659	E65.9 Unspecified	Intermediate	Visceral
E661	E66.1 Other operations on external nose (flap of skin to external nose)	Intermediate	Otorhinolaryngology_eye
E668	E66.8 Other operations on external nose (other specified)	Intermediate	Otorhinolaryngology_eye
E669	E66.9 Other operations on external nose (unspecified)	Intermediate	Otorhinolaryngology_eye
F011	F01.1 Excision of vermilion border of lip and advancement of mucosa of lip	Intermediate	Otorhinolaryngology_eye
F018	F01.8 Other specified partial excision of lip	Intermediate	Otorhinolaryngology_eye
F019	F01.9 Unspecified partial excision of lip	Intermediate	Otorhinolaryngology_eye
F021	F02.1 Excision of lesion of lip	Intermediate	Otorhinolaryngology_eye
F022	F02.2 Destruction of lesion of lip	Intermediate	Otorhinolaryngology_eye
F028	F02.8 Other specified extirpation of lesion of lip	Intermediate	Otorhinolaryngology_eye
F029	F02.9 Unspecified extirpation of lesion of lip	Intermediate	Otorhinolaryngology_eye
F081	F08.1 Allotransplantation of tooth	Intermediate	Musculoskeletal
F082	F08.2 Autotransplantation of tooth	Intermediate	Musculoskeletal
F083	F08.3 Replantation of tooth	Intermediate	Musculoskeletal
F084	F08.4 Repositioning of tooth	Intermediate	Musculoskeletal
F088	F08.8 Other specified implantation of tooth	Intermediate	Musculoskeletal
F089	F08.9 Unspecified implantation of tooth	Intermediate	Musculoskeletal
F091	F09.1 Surgical removal of impacted wisdom tooth	Intermediate	Musculoskeletal
F092	F09.2 Surgical removal of impacted tooth NEC	Intermediate	Musculoskeletal
F093	F09.3 Surgical removal of wisdom tooth NEC	Intermediate	Musculoskeletal
F094	F09.4 Surgical removal of tooth NEC	Intermediate	Musculoskeletal
F095	F09.5 Surgical removal of retained root of tooth	Intermediate	Musculoskeletal
F096	F09.6 Surgical removal of tooth, Coronectomy NEC	Intermediate	Musculoskeletal
F098	F09.8 Other specified surgical removal of tooth	Intermediate	Musculoskeletal
F099	F09.9 Unspecified surgical removal of tooth	Intermediate	Musculoskeletal
F101	F10.1 Full dental clearance	Intermediate	Musculoskeletal
F102	F10.2 Upper dental clearance	Intermediate	Musculoskeletal
F103	F10.3 Lower dental clearance	Intermediate	Musculoskeletal
F104	F10.4 Extraction of multiple teeth NEC	Intermediate	Musculoskeletal
F105	F10.5 Extraction of retained root of tooth	Intermediate	Musculoskeletal
F108	F10.8 Other specified simple extraction of tooth	Intermediate	Musculoskeletal
F109	F10.9 Unspecified simple extraction of tooth	Intermediate	Musculoskeletal
F111	F11.1 Oral alveoplasty	Intermediate	Musculoskeletal
F112	F11.2 Augmentation of alveolar ridge using autobone graft	Intermediate	Musculoskeletal
F113	F11.3 Augmentation of alveolar ridge NEC	Intermediate	Musculoskeletal
F114	F11.4 Vestibuloplasty of mouth	Intermediate	Musculoskeletal
F115	F11.5 Endosseous implantation into jaw	Intermediate	Musculoskeletal
F116	F11.6 Subperiosteal implantation into jaw	Intermediate	Musculoskeletal
F118	F11.8 Other specified preprosthetic oral surgery	Intermediate	Musculoskeletal
F119	F11.9 Unspecified preprosthetic oral surgery	Intermediate	Musculoskeletal
F121	F12.1 Apicectomy of tooth	Intermediate	Musculoskeletal
F122	F12.2 Root canal therapy to tooth	Intermediate	Musculoskeletal
F128	F12.8 Other specified surgery on apex of tooth	Intermediate	Musculoskeletal
F129	F12.9 Unspecified surgery on apex of tooth	Intermediate	Musculoskeletal
F131	F13.1 Full restoration of crown of tooth	Intermediate	Musculoskeletal
F132	F13.2 Partial restoration of crown of tooth	Intermediate	Musculoskeletal
F133	F13.3 Restoration of crown of tooth NEC	Intermediate	Musculoskeletal
F134	F13.4 Restoration of part of tooth using inlay NEC	Intermediate	Musculoskeletal
F135	F13.5 Restoration of part of tooth using filling NEC	Intermediate	Musculoskeletal
F141	F14.1 Insertion of fixed orthodontic appliance	Intermediate	Musculoskeletal
F142	F14.2 Insertion of movable orthodontic appliance	Intermediate	Musculoskeletal
F143	F14.3 Insertion of orthodontic appliance NEC	Intermediate	Musculoskeletal
F144	F14.4 Removal of orthodontic appliance NEC	Intermediate	Musculoskeletal
F145	F14.5 Surgical exposure of tooth	Intermediate	Musculoskeletal
F146	F14.6 Insertion of orthodontic anchorage	Intermediate	Musculoskeletal
F147	F14.7 Removal of orthodontic anchorage	Intermediate	Musculoskeletal
F148	F14.8 Other specified orthodontic operations	Intermediate	Musculoskeletal
F149	F14.9 Unspecified orthodontic operations	Intermediate	Musculoskeletal
F181	F18.1 Enucleation of dental cyst of jaw	Intermediate	Musculoskeletal
F182	F18.2 Marsupialisation of dental lesion of jaw	Intermediate	Musculoskeletal
F188	F18.8 Other specified excision of dental lesion of jaw	Intermediate	Musculoskeletal
F189	F18.9 Unspecified excision of dental lesion of jaw	Intermediate	Musculoskeletal
F201	F20.1 Excision of gingiva	Intermediate	Otorhinolaryngology_eye
F202	F20.2 Excision of lesion of gingiva	Intermediate	Otorhinolaryngology_eye
F203	F20.3 Biopsy of lesion of gingiva	Intermediate	Otorhinolaryngology_eye
F204	F20.4 Gingivoplasty	Intermediate	Otorhinolaryngology_eye
F205	F20.5 Suture of gingiva	Intermediate	Otorhinolaryngology_eye
F208	F20.8 Other specified operations on gingiva	Intermediate	Otorhinolaryngology_eye
F209	F20.9 Unspecified operations on gingiva	Intermediate	Otorhinolaryngology_eye
F231	F23.1 Excision of lesion of tongue	Intermediate	Otorhinolaryngology_eye
F232	F23.2 Destruction of lesion of tongue	Intermediate	Otorhinolaryngology_eye
F238	F23.8 Other specified extirpation of lesion of tongue	Intermediate	Otorhinolaryngology_eye
F239	F23.9 Unspecified extirpation of lesion of tongue	Intermediate	Otorhinolaryngology_eye
F324	F32.4 Operations on uvula NEC	Intermediate	Otorhinolaryngology_eye
F325	F32.5 Uvulopalatopharyngoplasty	Intermediate	Otorhinolaryngology_eye
F326	F32.6 Uvulopalatoplasty	Intermediate	Otorhinolaryngology_eye
F328	F32.8 Other specified other operations on palate	Intermediate	Otorhinolaryngology_eye
F329	F32.9 Unspecified other operations on palate	Intermediate	Otorhinolaryngology_eye
F341	F34.1 Bilateral dissection tonsillectomy	Intermediate	Otorhinolaryngology_eye
F342	F34.2 Bilateral guillotine tonsillectomy	Intermediate	Otorhinolaryngology_eye
F343	F34.3 Bilateral laser tonsillectomy	Intermediate	Otorhinolaryngology_eye
F344	F34.4 Bilateral excision of tonsil NEC	Intermediate	Otorhinolaryngology_eye
F345	F34.5 Excision of remnant of tonsil	Intermediate	Otorhinolaryngology_eye
F346	F34.6 Excision of lingual tonsil	Intermediate	Otorhinolaryngology_eye
F347	F34.7 Bilateral coblation tonsillectomy	Intermediate	Otorhinolaryngology_eye
F348	F34.8 Other specified excision of tonsil	Intermediate	Otorhinolaryngology_eye
F349	F34.9 Unspecified excision of tonsil	Intermediate	Otorhinolaryngology_eye
F361	F36.1 Destruction of tonsil	Intermediate	Otorhinolaryngology_eye
F362	F36.2 Biopsy of lesion of tonsil	Intermediate	Otorhinolaryngology_eye
F363	F36.3 Drainage of abscess of peritonsillar region	Intermediate	Otorhinolaryngology_eye
F364	F36.4 Removal of foreign body from tonsil	Intermediate	Otorhinolaryngology_eye
F365	F36.5 Surgical arrest of postoperative bleeding from tonsillar bed	Intermediate	Otorhinolaryngology_eye
F366	F36.6 Excision of lesion of tonsil	Intermediate	Otorhinolaryngology_eye
F368	F36.8 Other specified other operations on tonsil	Intermediate	Otorhinolaryngology_eye
F369	F36.9 Unspecified other operations on tonsil	Intermediate	Otorhinolaryngology_eye
F391	F39.1 Reconstruction of mouth using flap NEC	Intermediate	Otorhinolaryngology_eye
F392	F39.2 Reconstruction of mouth using graft NEC	Intermediate	Otorhinolaryngology_eye
F398	F39.8 Other specified reconstruction of other part of mouth	Intermediate	Otorhinolaryngology_eye
F399	F39.9 Unspecified reconstruction of other part of mouth	Intermediate	Otorhinolaryngology_eye
F401	F40.1 Revision of repair of mouth NEC	Intermediate	Otorhinolaryngology_eye
F402	F40.2 Graft of skin to mouth NEC	Intermediate	Otorhinolaryngology_eye
F403	F40.3 Graft of mucosa to mouth NEC	Intermediate	Otorhinolaryngology_eye
F408	F40.8 Other specified other repair of other part of mouth	Intermediate	Otorhinolaryngology_eye
F409	F40.9 Unspecified other repair of other part of mouth	Intermediate	Otorhinolaryngology_eye
F444	F44.4 Excision of submandibular gland	Intermediate	Otorhinolaryngology_eye
F445	F44.5 Excision of sublingual gland	Intermediate	Otorhinolaryngology_eye
F448	F44.8 Other specified excision of salivary gland	Intermediate	Otorhinolaryngology_eye
F449	F44.9 Unspecified excision of salivary gland	Intermediate	Otorhinolaryngology_eye
F451	F45.1 Excision of lesion of parotid gland	Intermediate	Otorhinolaryngology_eye
F452	F45.2 Excision of lesion of submandibular gland	Intermediate	Otorhinolaryngology_eye
F453	F45.3 Excision of lesion of sublingual gland	Intermediate	Otorhinolaryngology_eye
F454	F45.4 Excision of lesion of salivary gland NEC	Intermediate	Otorhinolaryngology_eye
F455	F45.5 Destruction of lesion of salivary gland	Intermediate	Otorhinolaryngology_eye
F458	F45.8 Other specified extirpation of lesion of salivary gland	Intermediate	Otorhinolaryngology_eye
F459	F45.9 Unspecified extirpation of lesion of salivary gland	Intermediate	Otorhinolaryngology_eye
F483	F48.3 Repair of salivary gland NEC	Intermediate	Otorhinolaryngology_eye
F501	F50.1 Transposition of parotid duct	Intermediate	Otorhinolaryngology_eye
F502	F50.2 Transposition of submandibular duct	Intermediate	Otorhinolaryngology_eye
F508	F50.8 Other specified transposition of salivary duct	Intermediate	Otorhinolaryngology_eye
F509	F50.9 Unspecified transposition of salivary duct	Intermediate	Otorhinolaryngology_eye
F511	F51.1 Open extraction of calculus from parotid duct	Intermediate	Otorhinolaryngology_eye
F512	F51.2 Open extraction of calculus from submandibular duct	Intermediate	Otorhinolaryngology_eye
F518	F51.8 Other specified open extraction of calculus from salivary duct	Intermediate	Otorhinolaryngology_eye
F519	F51.9 Unspecified open extraction of calculus from salivary duct	Intermediate	Otorhinolaryngology_eye
F521	F52.1 Ligation of parotid duct	Intermediate	Otorhinolaryngology_eye
F522	F52.2 Ligation of submandibular duct	Intermediate	Otorhinolaryngology_eye
F528	F52.8 Other specified ligation of salivary duct	Intermediate	Otorhinolaryngology_eye
F529	F52.9 Unspecified ligation of salivary duct	Intermediate	Otorhinolaryngology_eye
F531	F53.1 Open operations on parotid duct NEC	Intermediate	Otorhinolaryngology_eye
F532	F53.2 Open operations on submandibular duct NEC	Intermediate	Otorhinolaryngology_eye
F538	F53.8 Other specified other open operations on salivary duct	Intermediate	Otorhinolaryngology_eye
F539	F53.9 Unspecified other open operations on salivary duct	Intermediate	Otorhinolaryngology_eye
F561	F56.1 Manipulative removal of calculus from parotid duct	Intermediate	Otorhinolaryngology_eye
F562	F56.2 Manipulative removal of calculus from submandibular duct	Intermediate	Otorhinolaryngology_eye
F568	F56.8 Other specified manipulative removal of calculus from salivary duct	Intermediate	Otorhinolaryngology_eye
F569	F56.9 Unspecified manipulative removal of calculus from salivary duct	Intermediate	Otorhinolaryngology_eye
F581	F58.1 Operations on parotid duct NEC	Intermediate	Otorhinolaryngology_eye
F582	F58.2 Operations on submandibular duct NEC	Intermediate	Otorhinolaryngology_eye
F588	F58.8 Other specified other operations on salivary duct	Intermediate	Otorhinolaryngology_eye
F589	F58.9 Unspecified other operations on salivary duct	Intermediate	Otorhinolaryngology_eye
G141	G14.1 Fibreoptic endoscopic snare resection of lesion of oesophagus	Intermediate	Visceral
G142	G14.2 Fibreoptic endoscopic laser destruction of lesion of oesophagus	Intermediate	Visceral
G143	G14.3 Fibreoptic endoscopic cauterisation of lesion of oesophagus	Intermediate	Visceral
G144	G14.4 Fibreoptic endoscopic injection sclerotherapy to varices of oesophagus	Intermediate	Visceral
G145	G14.5 Fibreoptic endoscopic destruction of lesion of oesophagus NEC	Intermediate	Visceral
G146	G14.6 Fibreoptic endoscopic submucosal resection of lesion of oesophagus	Intermediate	Visceral
G147	G14.7 Fibreoptic endoscopic photodynamic therapy of lesion of oesophagus	Intermediate	Visceral
G148	G14.8 Other specified fibreoptic endoscopic extirpation of lesion of oesophagus	Intermediate	Visceral
G149	G14.9 Unspecified fibreoptic endoscopic extirpation of lesion of oesophagus	Intermediate	Visceral
G151	G15.1 Fibreoptic endoscopic removal of foreign body from oesophagus	Intermediate	Visceral
G154	G15.4 Fibreoptic endoscopic insertion of tubal prosthesis into oesophagus	Intermediate	Visceral
G155	G15.5 Fibreoptic endoscopic dilation of web of oesophagus	Intermediate	Visceral
G156	G15.6 Fibreoptic endoscopic insertion of expanding metal stent into oesophagus NEC	Intermediate	Visceral
G157	G15.7 Fibreoptic endoscopic insertion of expanding covered metal stent into oesophagus	Intermediate	Visceral
G158	G15.8 Other specified other therapeutic fibreoptic endoscopic operations on oesophagus	Intermediate	Visceral
G159	G15.9 Unspecified other therapeutic fibreoptic endoscopic operations on oesophagus	Intermediate	Visceral
G161	G16.1 Diagnostic fibreoptic endoscopic examination of oesophagus and biopsy of lesion of oesophagus	Intermediate	Visceral
G171	G17.1 Endoscopic snare resection of lesion of oesophagus using rigid oesophagoscope	Intermediate	Visceral
G172	G17.2 Endoscopic laser destruction of lesion of oesophagus using rigid oesophagoscope	Intermediate	Visceral
G173	G17.3 Endoscopic cauterisation of lesion of oesophagus using rigid oesophagoscope	Intermediate	Visceral
G174	G17.4 Endoscopic injection sclerotherapy to varices of oesophagus using rigid oesophagoscope	Intermediate	Visceral
G178	G17.8 Other specified endoscopic extirpation of lesion of oesophagus using rigid oesophagoscope	Intermediate	Visceral
G179	G17.9 Unspecified endoscopic extirpation of lesion of oesophagus using rigid oesophagoscope	Intermediate	Visceral
G181	G18.1 Endoscopic removal of foreign body from oesophagus using rigid oesophagoscope	Intermediate	Visceral
G182	G18.2 Endoscopic balloon dilation of oesophagus using rigid oesophagoscope	Intermediate	Visceral
G183	G18.3 Endoscopic dilation of oesophagus using rigid oesophagoscope NEC	Intermediate	Visceral
G184	G18.4 Endoscopic insertion of tubal prosthesis into oesophagus using rigid oesophagoscope	Intermediate	Visceral
G185	G18.5 Dilation of web of oesophagus using rigid oesophagoscope	Intermediate	Visceral
G188	G18.8 Other specified other therapeutic endoscopic operations on oesophagus using rigid oesophagoscope	Intermediate	Visceral
G189	G18.9 Unspecified other therapeutic endoscopic operations on oesophagus using rigid oesophagoscope	Intermediate	Visceral
G191	G19.1 Diagnostic endoscopic examination of oesophagus and biopsy of lesion of oesophagus using rigid oesophagoscope	Intermediate	Visceral
G192	G19.2 Diagnostic endoscopic insertion of Bravo pH capsule using rigid oesophagoscope	Intermediate	Visceral
G198	G19.8 Other specified diagnostic endoscopic examination of oesophagus using rigid oesophagoscope	Intermediate	Visceral
G199	G19.9 Unspecified diagnostic endoscopic examination of oesophagus using rigid oesophagoscope	Intermediate	Visceral
G201	G20.1 Fibreoptic endoscopic coagulation of bleeding lesion of oesophagus	Intermediate	Visceral
G208	G20.8 Other specified therapeutic fibreoptic endoscopic operations on oesophagus	Intermediate	Visceral
G209	G20.9 Unspecified therapeutic fibreoptic endoscopic operations on oesophagus	Intermediate	Visceral
G421	G42.1 Fibreoptic endoscopic submucosal resection of lesion of upper gastrointestinal tract	Intermediate	Visceral
G422	G42.2 Fibreoptic endoscopic photodynamic therapy of lesion of upper gastrointestinal tract	Intermediate	Visceral
G423	G42.3 Fibreoptic endoscopic mucosal resection of lesion of upper gastrointestinal tract	Intermediate	Visceral
G428	G42.8 Other specified other fibreoptic endoscopic extirpation of lesion of upper gastrointestinal tract	Intermediate	Visceral
G429	G42.9 Unspecified other fibreoptic endoscopic extirpation of lesion of upper gastrointestinal tract	Intermediate	Visceral
G431	G43.1 Fibreoptic endoscopic snare resection of lesion of upper gastrointestinal tract	Intermediate	Visceral
G432	G43.2 Fibreoptic endoscopic laser destruction of lesion of upper gastrointestinal tract	Intermediate	Visceral
G433	G43.3 Fibreoptic endoscopic cauterisation of lesion of upper gastrointestinal tract	Intermediate	Visceral
G434	G43.4 Fibreoptic endoscopic sclerotherapy to lesion of upper gastrointestinal tract	Intermediate	Visceral
G435	G43.5 Fibreoptic endoscopic destruction of lesion of upper gastrointestinal tract NEC	Intermediate	Visceral
G436	G43.6 Fibreoptic endoscopic injection therapy to lesion of upper gastrointestinal tract NEC	Intermediate	Visceral
G437	G43.7 Fibreoptic endoscopic rubber band ligation of upper gastrointestinal tract varices	Intermediate	Visceral
G438	G43.8 Other specified fibreoptic endoscopic extirpation of lesion of upper gastrointestinal tract	Intermediate	Visceral
G439	G43.9 Unspecified fibreoptic endoscopic extirpation of lesion of upper gastrointestinal tract	Intermediate	Visceral
G441	G44.1 Fibreoptic endoscopic insertion of prosthesis into upper gastrointestinal tract	Intermediate	Visceral
G442	G44.2 Fibreoptic endoscopic removal of foreign body from upper gastrointestinal tract	Intermediate	Visceral
G443	G44.3 Fibreoptic endoscopic dilation of upper gastrointestinal tract NEC	Intermediate	Visceral
G444	G44.4 Fibreoptic endoscopic reduction of intussusception of gastroenterostomy	Intermediate	Visceral
G445	G44.5 Fibreoptic endoscopic percutaneous insertion of gastrostomy	Intermediate	Visceral
G446	G44.6 Fibreoptic endoscopic pressure controlled balloon dilation of lower oesophageal sphincter	Intermediate	Visceral
G447	G44.7 Fibreoptic endoscopic removal of gastrostomy tube	Intermediate	Visceral
G448	G44.8 Other specified other therapeutic fibreoptic endoscopic operations on upper gastrointestinal tract	Intermediate	Visceral
G449	G44.9 Unspecified other therapeutic fibreoptic endoscopic operations on upper gastrointestinal tract	Intermediate	Visceral
G451	G45.1 Fibreoptic endoscopic examination of upper gastrointestinal tract and biopsy of lesion of upper gastrointestinal tract	Intermediate	Visceral
G452	G45.2 Fibreoptic endoscopic ultrasound examination of upper gastrointestinal tract	Intermediate	Visceral
G453	G45.3 Fibreoptic endoscopic insertion of Bravo pH capsule into upper gastrointestinal tract	Intermediate	Visceral
G454	G45.4 Fibreoptic endoscopic examination of upper gastrointestinal tract and staining of gastric mucosa	Intermediate	Visceral
G458	G45.8 Other specified diagnostic fibreoptic endoscopic examination of upper gastrointestinal tract	Intermediate	Visceral
G459	G45.9 Unspecified diagnostic fibreoptic endoscopic examination of upper gastrointestinal tract	Intermediate	Visceral
G461	G46.1 Fibreoptic endoscopic endoluminal plication of gastro-oesophageal junction	Intermediate	Visceral
G462	G46.2 Fibreoptic endoscopic coagulation of bleeding lesion - upper gastrointestinal tract	Intermediate	Visceral
G468	G46.8 Other specified therapeutic fibreoptic endoscopic operations on upper gastrointestinal tract	Intermediate	Visceral
G469	G46.9 Unspecified therapeutic fibreoptic endoscopic operations on upper gastrointestinal tract	Intermediate	Visceral
G541	G54.1 Endoscopic extirpation of lesion of duodenum	Intermediate	Visceral
G542	G54.2 Endoscopic dilation of duodenum	Intermediate	Visceral
G543	G54.3 Endoscopic insertion of tubal prosthesis into duodenum	Intermediate	Visceral
G548	G54.8 Other specified therapeutic endoscopic operations on duodenum	Intermediate	Visceral
G549	G54.9 Unspecified therapeutic endoscopic operations on duodenum	Intermediate	Visceral
G551	G55.1 Diagnostic endoscopic examination of duodenum and biopsy of lesion of duodenum	Intermediate	Visceral
G558	G55.8 Other specified diagnostic endoscopic examination of duodenum	Intermediate	Visceral
G559	G55.9 Unspecified diagnostic endoscopic examination of duodenum	Intermediate	Visceral
G791	G79.1 Endoscopic extirpation of lesion of ileum	Intermediate	Visceral
G792	G79.2 Endoscopic dilation of ileum	Intermediate	Visceral
G793	G79.3 Endoscopic insertion of tubal prosthesis into ileum	Intermediate	Visceral
G798	G79.8 Other specified therapeutic endoscopic operations on ileum	Intermediate	Visceral
G799	G79.9 Unspecified therapeutic endoscopic operations on ileum	Intermediate	Visceral
H201	H20.1 Fibreoptic endoscopic snare resection of lesion of colon	Intermediate	Visceral
H202	H20.2 Fibreoptic endoscopic cauterisation of lesion of colon	Intermediate	Visceral
H203	H20.3 Fibreoptic endoscopic laser destruction of lesion of colon	Intermediate	Visceral
H204	H20.4 Fibreoptic endoscopic destruction of lesion of colon NEC	Intermediate	Visceral
H205	H20.5 Fibreoptic endoscopic submucosal resection of lesion of colon	Intermediate	Visceral
H206	H20.6 Fibreoptic endoscopic resection of lesion of colon NEC	Intermediate	Visceral
H207	H20.7 Fibreoptic endoscopic mucosal resection of lesion of colon	Intermediate	Visceral
H208	H20.8 Other specified endoscopic extirpation of lesion of colon	Intermediate	Visceral
H209	H20.9 Unspecified endoscopic extirpation of lesion of colon	Intermediate	Visceral
H211	H21.1 Fibreoptic endoscopic dilation of colon	Intermediate	Visceral
H212	H21.2 Fibreoptic endoscopic coagulation of blood vessel of colon	Intermediate	Visceral
H213	H21.3 Fibreoptic endoscopic removal of foreign body from colon	Intermediate	Visceral
H214	H21.4 Fibreoptic endoscopic insertion of expanding metal stent into colon	Intermediate	Visceral
H215	H21.5 Fibreoptic endoscopic decompression of colon	Intermediate	Visceral
H218	H21.8 Other specified other therapeutic endoscopic operations on colon	Intermediate	Visceral
H219	H21.9 Unspecified other therapeutic endoscopic operations on colon	Intermediate	Visceral
H221	H22.1 Diagnostic fibreoptic endoscopic examination of colon and biopsy of lesion of colon	Intermediate	Visceral
H228	H22.8 Other specified diagnostic endoscopic examination of colon	Intermediate	Visceral
H229	H22.9 Unspecified diagnostic endoscopic examination of colon	Intermediate	Visceral
H241	H24.1 Endoscopic dilation of lower bowel using fibreoptic sigmoidoscope	Intermediate	Visceral
H242	H24.2 Endoscopic coagulation of blood vessel of lower bowel using fibreoptic sigmoidoscope	Intermediate	Visceral
H243	H24.3 Endoscopic insertion of tubal prosthesis into lower bowel using fibreoptic sigmoidoscope	Intermediate	Visceral
H244	H24.4 Endoscopic insertion of expanding metal stent into lower bowel using fibreoptic sigmoidoscope	Intermediate	Visceral
H245	H24.5 Endoscopic decompression of lower bowel using fibreoptic sigmoidoscope	Intermediate	Visceral
H248	H24.8 Other specified other therapeutic endoscopic operations on lower bowel using fibreoptic sigmoidoscope	Intermediate	Visceral
H249	H24.9 Unspecified other therapeutic endoscopic operations on lower bowel using fibreoptic sigmoidoscope	Intermediate	Visceral
H261	H26.1 Endoscopic snare resection of lesion of sigmoid colon using rigid sigmoidoscope	Intermediate	Visceral
H262	H26.2 Endoscopic cauterisation of lesion of sigmoid colon using rigid sigmoidoscope	Intermediate	Visceral
H263	H26.3 Endoscopic laser destruction of lesion of sigmoid colon using rigid sigmoidoscope	Intermediate	Visceral
H264	H26.4 Endoscopic cryotherapy to lesion of sigmoid colon using rigid sigmoidoscope	Intermediate	Visceral
H265	H26.5 Endoscopic destruction of lesion of sigmoid colon using rigid sigmoidoscope NEC	Intermediate	Visceral
H266	H26.6 Endoscopic submucosal resection of lesion of sigmoid colon using rigid sigmoidoscope	Intermediate	Visceral
H267	H26.7 Endoscopic resection of lesion of sigmoid colon using rigid sigmoidoscope NEC	Intermediate	Visceral
H268	H26.8 Other specified endoscopic extirpation of lesion of sigmoid colon using rigid sigmoidoscope	Intermediate	Visceral
H269	H26.9 Unspecified endoscopic extirpation of lesion of sigmoid colon using rigid sigmoidoscope	Intermediate	Visceral
H271	H27.1 Endoscopic dilation of sigmoid colon using rigid sigmoidoscope	Intermediate	Visceral
H272	H27.2 Endoscopic removal of foreign body from sigmoid colon using rigid sigmoidoscope	Intermediate	Visceral
H273	H27.3 Endoscopic insertion of tubal prosthesis into sigmoid colon using rigid sigmoidoscope	Intermediate	Visceral
H274	H27.4 Endoscopic insertion of expanding metal stent into sigmoid colon using rigid sigmoidoscope	Intermediate	Visceral
H275	H27.5 Endoscopic decompression of sigmoid colon using rigid sigmoidoscope	Intermediate	Visceral
H278	H27.8 Other specified other therapeutic endoscopic operations on sigmoid colon using rigid sigmoidoscope	Intermediate	Visceral
H279	H27.9 Unspecified other therapeutic endoscopic operations on sigmoid colon using rigid sigmoidoscope	Intermediate	Visceral
H281	H28.1 Diagnostic endoscopic examination of sigmoid colon and biopsy of lesion of sigmoid colon using rigid sigmoidoscope	Intermediate	Visceral
H288	H28.8 Other specified diagnostic endoscopic examination of sigmoid colon using rigid sigmoidoscope	Intermediate	Visceral
H289	H28.9 Unspecified diagnostic endoscopic examination of sigmoid colon using rigid sigmoidoscope	Intermediate	Visceral
H301	H30.1 Radiological reduction of intussusception of colon using barium enema	Intermediate	Visceral
H302	H30.2 Intubation of colon for pressure manometry	Intermediate	Visceral
H303	H30.3 Passage of flatus tube to reduce volvulus of sigmoid colon	Intermediate	Visceral
H304	H30.4 Intubation of colon NEC	Intermediate	Visceral
H305	H30.5 Irrigation of colon	Intermediate	Visceral
H308	H30.8 Other specified other operations on colon	Intermediate	Visceral
H309	H30.9 Unspecified other operations on colon	Intermediate	Visceral
H311	H31.1 Image guided percutaneous occlusion of colorectal fistula	Intermediate	Visceral
H312	H31.2 Image guided transluminal occlusion of colorectal fistula	Intermediate	Visceral
H313	H31.3 Image guided balloon dilation of colorectal stricture	Intermediate	Visceral
H314	H31.4 Image guided insertion of colorectal stent	Intermediate	Visceral
H315	H31.5 Image guided removal of colorectal stent	Intermediate	Visceral
H318	H31.8 Other specified image guided colorectal therapeutic operations	Intermediate	Visceral
H319	H31.9 Unspecified image guided colorectal therapeutic operations	Intermediate	Visceral
H371	H37.1 Endoscopic mucosal resection of lesion of sigmoid colon using rigid sigmoidoscope	Intermediate	Visceral
H378	H37.8 Other specified other endoscopic extirpation of lesion of sigmoid colon using rigid sigmoidoscope	Intermediate	Visceral
H379	H37.9 Unspecified other endoscopic extirpation of lesion of sigmoid colon using rigid sigmoidoscope	Intermediate	Visceral
H401	H40.1 Trans-sphincteric excision of mucosa of rectum	Intermediate	Visceral
H402	H40.2 Trans-sphincteric excision of lesion of rectum	Intermediate	Visceral
H403	H40.3 Trans-sphincteric destruction of lesion of rectum	Intermediate	Visceral
H408	H40.8 Other specified operations on rectum through anal sphincter	Intermediate	Visceral
H409	H40.9 Unspecified operations on rectum through anal sphincter	Intermediate	Visceral
H412	H41.2 Peranal excision of lesion of rectum	Intermediate	Visceral
H413	H41.3 Peranal destruction of lesion of rectum	Intermediate	Visceral
H418	H41.8 Other specified other operations on rectum through anus	Intermediate	Visceral
H419	H41.9 Unspecified other operations on rectum through anus	Intermediate	Visceral
H461	H46.1 Radiological reduction of intussusception of rectum using barium enema	Intermediate	Visceral
H462	H46.2 Hydrostatic reduction of intussusception of rectum	Intermediate	Visceral
H463	H46.3 Intubation of rectum for pressure manometry	Intermediate	Visceral
H464	H46.4 Intubation of rectum NEC	Intermediate	Visceral
H468	H46.8 Other specified other operations on rectum	Intermediate	Visceral
H469	H46.9 Unspecified other operations on rectum	Intermediate	Visceral
H471	H47.1 Excision of sphincter of anus	Intermediate	Visceral
H478	H47.8 Other specified excision of anus	Intermediate	Visceral
H479	H47.9 Unspecified excision of anus	Intermediate	Visceral
H503	H50.3 Cutback of covered anus	Intermediate	Visceral
H508	H50.8 Other specified repair of anus	Intermediate	Visceral
H509	H50.9 Unspecified repair of anus	Intermediate	Visceral
H511	H51.1 Haemorrhoidectomy	Intermediate	Visceral
H512	H51.2 Partial internal sphincterotomy for haemorrhoid	Intermediate	Visceral
H513	H51.3 Stapled haemorrhoidectomy	Intermediate	Visceral
H518	H51.8 Other specified excision of haemorrhoid	Intermediate	Visceral
H519	H51.9 Unspecified excision of haemorrhoid	Intermediate	Visceral
H521	H52.1 Cryotherapy to haemorrhoid	Intermediate	Visceral
H522	H52.2 Infrared photocoagulation of haemorrhoid	Intermediate	Visceral
H523	H52.3 Injection of sclerosing substance into haemorrhoid	Intermediate	Visceral
H524	H52.4 Rubber band ligation of haemorrhoid	Intermediate	Visceral
H528	H52.8 Other specified destruction of haemorrhoid	Intermediate	Visceral
H529	H52.9 Unspecified destruction of haemorrhoid	Intermediate	Visceral
H531	H53.1 Evacuation of perianal haematoma	Intermediate	Visceral
H532	H53.2 Forced manual dilation of anus for haemorrhoid	Intermediate	Visceral
H533	H53.3 Manual reduction of prolapsed haemorrhoid	Intermediate	Visceral
H538	H53.8 Other specified other operations on haemorrhoid	Intermediate	Visceral
H539	H53.9 Unspecified other operations on haemorrhoid	Intermediate	Visceral
H551	H55.1 Laying open of low anal fistula	Intermediate	Visceral
H552	H55.2 Laying open of high anal fistula	Intermediate	Visceral
H553	H55.3 Laying open of anal fistula NEC	Intermediate	Visceral
H557	H55.7 Repair of anal fistula using plug	Intermediate	Visceral
H558	H55.8 Other specified other operations on perianal region	Intermediate	Visceral
H559	H55.9 Unspecified other operations on perianal region	Intermediate	Visceral
H571	H57.1 Placement of artificial anal sphincter NEC	Intermediate	Visceral
H572	H57.2 Maintenance of artificial anal sphincter NEC	Intermediate	Visceral
H573	H57.3 Removal of artificial anal sphincter NEC	Intermediate	Visceral
H574	H57.4 Creation of graciloplasty sphincter	Intermediate	Visceral
H575	H57.5 Placement of dynamic graciloplasty sphincter	Intermediate	Visceral
H576	H57.6 Maintenance of dynamic graciloplasty sphincter	Intermediate	Visceral
H577	H57.7 Removal of dynamic graciloplasty sphincter	Intermediate	Visceral
H578	H57.8 Other specified other operations on the anal sphincter to control continence	Intermediate	Visceral
H579	H57.9 Unspecified other operations on the anal sphincter to control continence	Intermediate	Visceral
H591	H59.1 Excision of pilonidal sinus and Z plasty skin flap HFQ	Intermediate	Visceral
H592	H59.2 Excision of pilonidal sinus and skin flap NEC	Intermediate	Visceral
H593	H59.3 Excision of pilonidal sinus and skin graft HFQ	Intermediate	Visceral
H594	H59.4 Excision of pilonidal sinus and suture HFQ	Intermediate	Visceral
H598	H59.8 Other specified excision of pilonidal sinus	Intermediate	Visceral
H599	H59.9 Unspecified excision of pilonidal sinus	Intermediate	Visceral
H601	H60.1 Destruction of pilonidal sinus	Intermediate	Visceral
H602	H60.2 Laying open of pilonidal sinus	Intermediate	Visceral
H603	H60.3 Drainage of pilonidal sinus	Intermediate	Visceral
H604	H60.4 Injection of radiocontrast substance into pilonidal sinus	Intermediate	Visceral
H608	H60.8 Other specified other operations on pilonidal sinus	Intermediate	Visceral
H609	H60.9 Unspecified other operations on pilonidal sinus	Intermediate	Visceral
J061	J06.1 Transjugular intrahepatic insertion of stent into portal vein	Intermediate	Vascular
J062	J06.2 Transjugular intrahepatic insertion of stent graft into portal vein	Intermediate	Vascular
J068	J06.8 Other specified other transjugular intrahepatic operations on blood vessel of liver	Intermediate	Vascular
J069	J06.9 Unspecified other transjugular intrahepatic operations on blood vessel of liver	Intermediate	Vascular
J101	J10.1 Percutaneous transluminal embolisation of hepatic artery	Intermediate	Vascular
J102	J10.2 Percutaneous transluminal embolisation of portal vein	Intermediate	Vascular
J103	J10.3 Percutaneous transluminal injection of therapeutic substance into liver	Intermediate	Vascular
J104	J10.4 Percutaneous transluminal angioplasty of blood vessel of liver	Intermediate	Vascular
J105	J10.5 Percutaneous transluminal thrombectomy of blood vessel of liver	Intermediate	Vascular
J106	J10.6 Percutaneous transluminal thrombolysis of blood vessel of liver	Intermediate	Vascular
J107	J10.7 Arteriography of hepatic artery	Intermediate	Vascular
J108	J10.8 Other specified transluminal operations on blood vessel of liver	Intermediate	Vascular
J109	J10.9 Unspecified transluminal operations on blood vessel of liver	Intermediate	Vascular
J111	J11.1 Transjugular intrahepatic angioplasty of portal vein	Intermediate	Vascular
J112	J11.2 Transjugular intrahepatic thrombectomy of portal vein	Intermediate	Vascular
J113	J11.3 Transjugular intrahepatic thrombolysis of portal vein	Intermediate	Vascular
J114	J11.4 Transjugular intrahepatic creation of portosystemic shunt	Intermediate	Vascular
J115	J11.5 Transjugular intrahepatic venography of portal vein	Intermediate	Vascular
J116	J11.6 Transjugular intrahepatic pressure measurements of portal vein	Intermediate	Vascular
J117	J11.7 Transjugular intrahepatic pressure measurements of hepatic vein	Intermediate	Vascular
J118	J11.8 Other specified transjugular intrahepatic operations on blood vessel of liver	Intermediate	Vascular
J119	J11.9 Unspecified transjugular intrahepatic operations on blood vessel of liver	Intermediate	Vascular
J121	J12.1 Percutaneous drainage of liver	Intermediate	Visceral
J122	J12.2 Percutaneous removal of calculus from liver	Intermediate	Visceral
J123	J12.3 Selective internal radiotherapy with microspheres to lesion of liver	Intermediate	Visceral
J124	J12.4 Percutaneous radiofrequency ablation of lesion of liver	Intermediate	Visceral
J125	J12.5 Percutaneous thermal ablation of lesion of liver NEC	Intermediate	Visceral
J126	J12.6 Percutaneous chemical ablation of lesion of liver	Intermediate	Visceral
J127	J12.7 Percutaneous microwave ablation of lesion of liver	Intermediate	Visceral
J128	J12.8 Other specified other therapeutic percutaneous operations on liver	Intermediate	Visceral
J129	J12.9 Unspecified other therapeutic percutaneous operations on liver	Intermediate	Visceral
J131	J13.1 Percutaneous transvascular biopsy of lesion of liver	Intermediate	Visceral
J132	J13.2 Percutaneous biopsy of lesion of liver NEC	Intermediate	Visceral
J138	J13.8 Other specified diagnostic percutaneous operations on liver	Intermediate	Visceral
J139	J13.9 Unspecified diagnostic percutaneous operations on liver	Intermediate	Visceral
J141	J14.1 Biopsy of liver NEC	Intermediate	Visceral
J142	J14.2 Aspiration of liver NEC	Intermediate	Visceral
J148	J14.8 Other specified other puncture of liver	Intermediate	Visceral
J149	J14.9 Unspecified other puncture of liver	Intermediate	Visceral
J151	J15.1 Percutaneous transluminal insertion of stent graft into hepatic artery	Intermediate	Vascular
J152	J15.2 Percutaneous transluminal insertion of stent into hepatic artery NEC	Intermediate	Vascular
J153	J15.3 Percutaneous transluminal insertion of stent graft into blood vessel of liver NEC	Intermediate	Vascular
J154	J15.4 Percutaneous transluminal insertion of stent into portal vein	Intermediate	Vascular
J155	J15.5 Percutaneous transluminal insertion of stent graft into portal vein	Intermediate	Vascular
J158	J15.8 Other specified transluminal insertion of prosthesis into blood vessel of liver	Intermediate	Vascular
J159	J15.9 Unspecified transluminal insertion of prosthesis into blood vessel of liver	Intermediate	Vascular
J241	J24.1 Percutaneous drainage of gall bladder	Intermediate	Visceral
J242	J24.2 Percutaneous fragmentation of calculus in gall bladder	Intermediate	Visceral
J243	J24.3 Percutaneous dissolution therapy to calculus in gall bladder	Intermediate	Visceral
J248	J24.8 Other specified therapeutic percutaneous operations on gall bladder	Intermediate	Visceral
J249	J24.9 Unspecified therapeutic percutaneous operations on gall bladder	Intermediate	Visceral
J251	J25.1 Percutaneous biopsy of lesion of gall bladder	Intermediate	Visceral
J258	J25.8 Other specified diagnostic percutaneous operations on gall bladder	Intermediate	Visceral
J259	J25.9 Unspecified diagnostic percutaneous operations on gall bladder	Intermediate	Visceral
J261	J26.1 Extracorporeal fragmentation of calculus in gall bladder	Intermediate	Visceral
J268	J26.8 Other specified other operations on gall bladder	Intermediate	Visceral
J269	J26.9 Unspecified other operations on gall bladder	Intermediate	Visceral
J341	J34.1 Sphincteroplasty of bile duct and pancreatic duct using duodenal approach	Intermediate	Visceral
J342	J34.2 Sphincteroplasty of bile duct using duodenal approach NEC	Intermediate	Visceral
J343	J34.3 Sphincteroplasty of pancreatic duct using duodenal approach NEC	Intermediate	Visceral
J348	J34.8 Other specified plastic repair of sphincter of Oddi using duodenal approach	Intermediate	Visceral
J349	J34.9 Unspecified plastic repair of sphincter of Oddi using duodenal approach	Intermediate	Visceral
J401	J40.1 Endoscopic retrograde insertion of tubal prosthesis into both hepatic ducts	Intermediate	Visceral
J402	J40.2 Endoscopic retrograde insertion of tubal prosthesis into bile duct NEC	Intermediate	Visceral
J403	J40.3 Endoscopic retrograde renewal of tubal prosthesis in bile duct NEC	Intermediate	Visceral
J404	J40.4 Endoscopic retrograde removal of tubal prosthesis from bile duct	Intermediate	Visceral
J405	J40.5 Endoscopic retrograde insertion of expanding covered metal stent into bile duct	Intermediate	Visceral
J406	J40.6 Endoscopic retrograde insertion of expanding metal stent into bile duct NEC	Intermediate	Visceral
J407	J40.7 Endoscopic retrograde renewal of expanding metal stent in bile duct	Intermediate	Visceral
J408	J40.8 Other specified endoscopic retrograde placement of prosthesis in bile duct	Intermediate	Visceral
J409	J40.9 Unspecified endoscopic retrograde placement of prosthesis in bile duct	Intermediate	Visceral
J411	J41.1 Endoscopic retrograde extraction of calculus from bile duct	Intermediate	Visceral
J412	J41.2 Endoscopic dilation of bile duct NEC	Intermediate	Visceral
J413	J41.3 Endoscopic retrograde lithotripsy of calculus of bile duct	Intermediate	Visceral
J414	J41.4 Endoscopic retrograde photodynamic laser therapy of lesion of bile duct	Intermediate	Visceral
J418	J41.8 Other specified other therapeutic endoscopic retrograde operations on bile duct	Intermediate	Visceral
J419	J41.9 Unspecified other therapeutic endoscopic retrograde operations on bile duct	Intermediate	Visceral
J421	J42.1 Endoscopic retrograde insertion of tubal prosthesis into pancreatic duct	Intermediate	Visceral
J422	J42.2 Endoscopic retrograde renewal of tubal prosthesis in pancreatic duct	Intermediate	Visceral
J423	J42.3 Endoscopic retrograde removal of calculus from pancreatic duct	Intermediate	Visceral
J424	J42.4 Endoscopic retrograde drainage of lesion of pancreas	Intermediate	Visceral
J425	J42.5 Endoscopic retrograde dilation of pancreatic duct	Intermediate	Visceral
J428	J42.8 Other specified therapeutic endoscopic retrograde operations on pancreatic duct	Intermediate	Visceral
J429	J42.9 Unspecified therapeutic endoscopic retrograde operations on pancreatic duct	Intermediate	Visceral
J431	J43.1 Endoscopic retrograde cholangiopancreatography and biopsy of lesion of ampulla of Vater	Intermediate	Visceral
J432	J43.2 Endoscopic retrograde cholangiopancreatography and biopsy of lesion of biliary or pancreatic system NEC	Intermediate	Visceral
J433	J43.3 Endoscopic retrograde cholangiopancreatography and collection of bile	Intermediate	Visceral
J438	J43.8 Other specified diagnostic endoscopic retrograde examination of bile duct and pancreatic duct	Intermediate	Visceral
J439	J43.9 Unspecified diagnostic endoscopic retrograde examination of bile duct and pancreatic duct	Intermediate	Visceral
J441	J44.1 Endoscopic retrograde cholangiography and biopsy of lesion of bile duct	Intermediate	Visceral
J448	J44.8 Other specified diagnostic endoscopic retrograde examination of bile duct	Intermediate	Visceral
J449	J44.9 Unspecified diagnostic endoscopic retrograde examination of bile duct	Intermediate	Visceral
J451	J45.1 Endoscopic retrograde pancreatography and biopsy of lesion of pancreas	Intermediate	Visceral
J452	J45.2 Endoscopic retrograde pancreatography and collection of pancreatic juice	Intermediate	Visceral
J453	J45.3 Endoscopic retrograde pancreatography through accessory ampulla of Vater	Intermediate	Visceral
J458	J45.8 Other specified diagnostic endoscopic retrograde examination of pancreatic duct	Intermediate	Visceral
J459	J45.9 Unspecified diagnostic endoscopic retrograde examination of pancreatic duct	Intermediate	Visceral
J461	J46.1 Percutaneous dilation of anastomosis of bile duct and insertion of tubal prosthesis HFQ	Intermediate	Visceral
J462	J46.2 Percutaneous dilation of anastomosis of bile duct NEC	Intermediate	Visceral
J468	J46.8 Other specified therapeutic percutaneous attention to connection of bile duct	Intermediate	Visceral
J469	J46.9 Unspecified therapeutic percutaneous attention to connection of bile duct	Intermediate	Visceral
J471	J47.1 Percutaneous insertion of tubal prosthesis into both hepatic ducts	Intermediate	Visceral
J472	J47.2 Percutaneous insertion of tubal prosthesis into right hepatic duct NEC	Intermediate	Visceral
J473	J47.3 Percutaneous insertion of tubal prosthesis into left hepatic duct NEC	Intermediate	Visceral
J474	J47.4 Percutaneous insertion of tubal prosthesis into hepatic duct NEC	Intermediate	Visceral
J475	J47.5 Percutaneous insertion of tubal prosthesis into common bile duct	Intermediate	Visceral
J478	J47.8 Other specified therapeutic percutaneous insertion of prosthesis into bile duct	Intermediate	Visceral
J479	J47.9 Unspecified therapeutic percutaneous insertion of prosthesis into bile duct	Intermediate	Visceral
J481	J48.1 Renewal of percutaneously inserted tubal prosthesis in bile duct	Intermediate	Visceral
J482	J48.2 Removal of percutaneously inserted tubal prosthesis from bile duct	Intermediate	Visceral
J483	J48.3 Attention to percutaneously inserted tubal prosthesis in bile duct NEC	Intermediate	Visceral
J484	J48.4 Percutaneous photodynamic therapy of lesion of bile duct	Intermediate	Visceral
J485	J48.5 Percutaneous transhepatic biliary drainage multiple	Intermediate	Visceral
J486	J48.6 Percutaneous transhepatic biliary drainage single	Intermediate	Visceral
J487	J48.7 Percutaneous brachytherapy of lesion of bile duct	Intermediate	Visceral
J488	J48.8 Other specified other therapeutic percutaneous operations on bile duct	Intermediate	Visceral
J489	J48.9 Unspecified other therapeutic percutaneous operations on bile duct	Intermediate	Visceral
J491	J49.1 Endoscopic removal of calculus from bile duct along T tube track	Intermediate	Visceral
J492	J49.2 Percutaneous removal of calculus from bile duct along T tube track	Intermediate	Visceral
J498	J49.8 Other specified therapeutic operations on bile duct along T tube track	Intermediate	Visceral
J499	J49.9 Unspecified therapeutic operations on bile duct along T tube track	Intermediate	Visceral
J503	J50.3 Percutaneous transbiliary biopsy of lesion of bile duct	Intermediate	Visceral
J504	J50.4 Percutaneous transjejunal cholangiography	Intermediate	Visceral
J505	J50.5 Percutaneous transhepatic cholangiography	Intermediate	Visceral
J506	J50.6 Percutaneous transjejunal examination of bile duct NEC	Intermediate	Visceral
J507	J50.7 Percutaneous transhepatic cholangioscopy	Intermediate	Visceral
J508	J50.8 Other specified percutaneous examination of bile duct	Intermediate	Visceral
J509	J50.9 Unspecified percutaneous examination of bile duct	Intermediate	Visceral
J521	J52.1 Extracorporeal lithotripsy of calculus in bile duct	Intermediate	Visceral
J528	J52.8 Other specified other operations on bile duct	Intermediate	Visceral
J529	J52.9 Unspecified other operations on bile duct	Intermediate	Visceral
J531	J53.1 Endoscopic ultrasound examination of bile duct and biopsy of lesion of bile duct	Intermediate	Visceral
J538	J53.8 Other specified endoscopic ultrasound examination of bile duct	Intermediate	Visceral
J539	J53.9 Unspecified endoscopic ultrasound examination of bile duct	Intermediate	Visceral
J661	J66.1 Percutaneous drainage of lesion of pancreas and insertion of cystogastrostomy tube NEC	Intermediate	Visceral
J662	J66.2 Percutaneous drainage of lesion of pancreas and insertion of temporary external drain HFQ	Intermediate	Visceral
J663	J66.3 Percutaneous drainage of lesion of pancreas NEC	Intermediate	Visceral
J664	J66.4 Percutaneous aspiration of lesion of pancreas	Intermediate	Visceral
J665	J66.5 Percutaneous chemical ablation of lesion of pancreas	Intermediate	Visceral
J668	J66.8 Other specified therapeutic percutaneous operations on pancreas	Intermediate	Visceral
J669	J66.9 Unspecified therapeutic percutaneous operations on pancreas	Intermediate	Visceral
J671	J67.1 Diagnostic percutaneous aspiration of lesion of pancreas	Intermediate	Visceral
J672	J67.2 Percutaneous puncture of pancreatic duct and pancreatography	Intermediate	Visceral
J673	J67.3 Percutaneous biopsy of lesion of pancreas	Intermediate	Visceral
J678	J67.8 Other specified diagnostic percutaneous operations on pancreas	Intermediate	Visceral
J679	J67.9 Unspecified diagnostic percutaneous operations on pancreas	Intermediate	Visceral
J681	J68.1 Extracorporeal shockwave lithotripsy of calculus of pancreas	Intermediate	Visceral
J688	J68.8 Other specified other operations on pancreas	Intermediate	Visceral
J689	J68.9 Unspecified other operations on pancreas	Intermediate	Visceral
J741	J74.1 Endoscopic ultrasound examination of pancreas and biopsy of lesion of pancreas	Intermediate	Visceral
J748	J74.8 Other specified endoscopic ultrasound examination of pancreas	Intermediate	Visceral
J749	J74.9 Unspecified endoscopic ultrasound examination of pancreas	Intermediate	Visceral
J761	J76.1 Percutaneous transhepatic removal of calculus from bile duct	Intermediate	Visceral
J762	J76.2 Percutaneous balloon dilation of bile duct	Intermediate	Visceral
J768	J76.8 Other specified therapeutic percutaneous operations on bile duct	Intermediate	Visceral
J769	J76.9 Unspecified therapeutic percutaneous operations on bile duct	Intermediate	Visceral
J771	J77.1 Percutaneous transhepatic portal venous sampling	Intermediate	Visceral
J778	J77.8 Other specified other transluminal operations on blood vessel of liver	Intermediate	Vascular
J779	J77.9 Unspecified other transluminal operations on blood vessel of liver	Intermediate	Vascular
K511	K51.1 Percutaneous transluminal angioscopy	Intermediate	Vascular
K512	K51.2 Intravascular ultrasound of coronary artery	Intermediate	Vascular
K518	K51.8 Other specified diagnostic transluminal operations on coronary artery	Intermediate	Vascular
K519	K51.9 Unspecified diagnostic transluminal operations on coronary artery	Intermediate	Vascular
K561	K56.1 Transluminal insertion of pulsation balloon into aorta	Intermediate	Visceral
K562	K56.2 Transluminal insertion of heart assist system NEC	Intermediate	Visceral
K563	K56.3 Transluminal maintenance of heart assist system	Intermediate	Visceral
K564	K56.4 Transluminal removal of heart assist system	Intermediate	Visceral
K568	K56.8 Other specified transluminal heart assist operations	Intermediate	Visceral
K569	K56.9 Unspecified transluminal heart assist operations	Intermediate	Visceral
K583	K58.3 Percutaneous transluminal right ventricular biopsy	Intermediate	Visceral
K584	K58.4 Percutaneous transluminal left ventricular biopsy	Intermediate	Visceral
K585	K58.5 Transluminal intracardiac echocardiography	Intermediate	Visceral
K593	K59.3 Resiting of lead of cardioverter defibrillator	Intermediate	Vascular
K594	K59.4 Renewal of cardioverter defibrillator	Intermediate	Vascular
K595	K59.5 Removal of cardioverter defibrillator	Intermediate	Vascular
K602	K60.2 Resiting of lead of intravenous cardiac pacemaker system	Intermediate	Vascular
K612	K61.2 Resiting of lead of cardiac pacemaker system NEC	Intermediate	Vascular
K751	K75.1 Percutaneous transluminal balloon angioplasty and insertion of 1-2 drug-eluting stents into coronary artery	Intermediate	Vascular
K752	K75.2 Percutaneous transluminal balloon angioplasty and insertion of 3 or more drug-eluting stents into coronary artery	Intermediate	Vascular
K753	K75.3 Percutaneous transluminal balloon angioplasty and insertion of 1-2 stents into coronary artery	Intermediate	Vascular
K754	K75.4 Percutaneous transluminal balloon angioplasty and insertion of 3 or more stents into coronary artery NEC	Intermediate	Vascular
K758	K75.8 Other specified percutaneous transluminal balloon angioplasty and insertion of stent into coronary artery	Intermediate	Vascular
K759	K75.9 Unspecified percutaneous transluminal balloon angioplasty and insertion of stent into coronary artery	Intermediate	Vascular
K761	K76.1 Percutaneous transluminal balloon dilation of cardiac conduit	Intermediate	Vascular
K768	K76.8 Other specified transluminal operations on cardiac conduit	Intermediate	Vascular
K769	K76.9 Unspecified transluminal operations on cardiac conduit	Intermediate	Vascular
K771	K77.1 Percutaneous transluminal pericardiocentesis	Intermediate	Vascular
K778	K77.8 Other specified transluminal drainage of pericardium	Intermediate	Vascular
K779	K77.9 Unspecified transluminal drainage of pericardium	Intermediate	Vascular
K781	K78.1 Transluminal occlusion of left internal mammary artery side branch	Intermediate	Vascular
K788	K78.8 Other specified transluminal operations on internal mammary artery side branch	Intermediate	Vascular
K789	K78.9 Unspecified transluminal operations on internal mammary artery side branch	Intermediate	Vascular
L264	L26.4 Aortography	Intermediate	Vascular
L541	L54.1 Percutaneous transluminal angioplasty of iliac artery	Intermediate	Vascular
L542	L54.2 Percutaneous transluminal embolectomy of iliac artery	Intermediate	Vascular
L543	L54.3 Arteriography of iliac artery	Intermediate	Vascular
L544	L54.4 Percutaneous transluminal insertion of stent into iliac artery	Intermediate	Vascular
L548	L54.8 Other specified transluminal operations on iliac artery	Intermediate	Vascular
L549	L54.9 Unspecified transluminal operations on iliac artery	Intermediate	Vascular
L661	L66.1 Percutaneous transluminal arterial thrombolysis and reconstruction	Intermediate	Vascular
L662	L66.2 Percutaneous transluminal stent reconstruction of artery	Intermediate	Vascular
L663	L66.3 Percutaneous transluminal occlusion of artery	Intermediate	Vascular
L664	L66.4 Percutaneous transluminal balloon test occlusion of artery	Intermediate	Vascular
L665	L66.5 Percutaneous transluminal balloon angioplasty of artery	Intermediate	Vascular
L667	L66.7 Percutaneous transluminal placement of peripheral stent in artery	Intermediate	Vascular
L668	L66.8 Other specified other therapeutic transluminal operations on artery	Intermediate	Vascular
L669	L66.9 Unspecified other therapeutic transluminal operations on artery	Intermediate	Vascular
L671	L67.1 Biopsy of artery NEC	Intermediate	Vascular
L678	L67.8 Other specified excision of other artery	Intermediate	Vascular
L679	L67.9 Unspecified excision of other artery	Intermediate	Vascular
L711	L71.1 Percutaneous transluminal angioplasty of artery	Intermediate	Vascular
L712	L71.2 Percutaneous transluminal embolectomy of artery	Intermediate	Vascular
L713	L71.3 Percutaneous transluminal embolisation of artery	Intermediate	Vascular
L714	L71.4 Percutaneous transluminal cannulation of artery	Intermediate	Vascular
L715	L71.5 Percutaneous transluminal dilation of artery	Intermediate	Vascular
L716	L71.6 Percutaneous transluminal thrombolysis of artery	Intermediate	Vascular
L717	L71.7 Percutaneous transluminal atherectomy	Intermediate	Vascular
L718	L71.8 Other specified therapeutic transluminal operations on other artery	Intermediate	Vascular
L719	L71.9 Unspecified therapeutic transluminal operations on other artery	Intermediate	Vascular
L731	L73.1 Mechanical embolic protection NEC	Intermediate	Vascular
L732	L73.2 Mechanical embolic protection of artery	Intermediate	Vascular
L733	L73.3 Mechanical embolic protection of vein	Intermediate	Vascular
L738	L73.8 Other specified mechanical embolic protection of blood vessel	Intermediate	Vascular
L739	L73.9 Unspecified mechanical embolic protection of blood vessel	Intermediate	Vascular
L742	L74.2 Creation of arteriovenous fistula NEC	Intermediate	Vascular
L743	L74.3 Attention to arteriovenous shunt	Intermediate	Vascular
L744	L74.4 Banding of arteriovenous fistula	Intermediate	Vascular
L745	L74.5 Thrombectomy of arteriovenous fistula	Intermediate	Vascular
L747	L74.7 Injection of radiocontrast substance into arteriovenous fistula	Intermediate	Vascular
L748	L74.8 Other specified arteriovenous shunt	Intermediate	Vascular
L749	L74.9 Unspecified arteriovenous shunt	Intermediate	Vascular
L751	L75.1 Excision of congenital arteriovenous malformation	Intermediate	Vascular
L753	L75.3 Embolisation of arteriovenous abnormality NEC	Intermediate	Vascular
L754	L75.4 Percutaneous transluminal embolisation of arteriovenous malformation NEC	Intermediate	Vascular
L755	L75.5 Percutaneous transluminal venous embolisation of arteriovenous malformation	Intermediate	Vascular
L756	L75.6 Percutaneous transluminal arterial and venous embolisation of arteriovenous malformation	Intermediate	Vascular
L759	L75.9 Unspecified other arteriovenous operations	Intermediate	Vascular
L861	L86.1 Injection of sclerosing substance into varicose vein of leg NEC	Intermediate	Vascular
L862	L86.2 Ultrasound guided foam sclerotherapy for varicose vein of leg	Intermediate	Vascular
L863	L86.3 Injection of glue into varicose vein of leg	Intermediate	Vascular
L868	L86.8 Other specified injection into varicose vein of leg	Intermediate	Vascular
L869	L86.9 Unspecified injection into varicose vein of leg	Intermediate	Vascular
L873	L87.3 Stripping of varicose vein of leg NEC	Intermediate	Vascular
L874	L87.4 Avulsion of varicose vein of leg	Intermediate	Vascular
L875	L87.5 Local excision of varicose vein of leg	Intermediate	Vascular
L876	L87.6 Incision of varicose vein of leg	Intermediate	Vascular
L877	L87.7 Transilluminated powered phlebectomy of varicose vein of leg	Intermediate	Vascular
L878	L87.8 Other specified other operations on varicose vein of leg	Intermediate	Vascular
L879	L87.9 Unspecified other operations on varicose vein of leg	Intermediate	Vascular
L881	L88.1 Percutaneous transluminal laser ablation of long saphenous vein	Intermediate	Vascular
L882	L88.2 Radiofrequency ablation of varicose vein of leg	Intermediate	Vascular
L883	L88.3 Percutaneous transluminal laser ablation of varicose vein of leg NEC	Intermediate	Vascular
L888	L88.8 Other specified transluminal operations on varicose vein of leg	Intermediate	Vascular
L889	L88.9 Unspecified transluminal operations on varicose vein of leg	Intermediate	Vascular
L911	L91.1 Open insertion of central venous catheter	Intermediate	Vascular
L912	L91.2 Insertion of central venous catheter NEC	Intermediate	Vascular
L915	L91.5 Insertion of tunnelled venous catheter	Intermediate	Vascular
L916	L91.6 Cannulation of vein NEC	Intermediate	Vascular
L918	L91.8 Other specified other vein related operations	Intermediate	Vascular
L919	L91.9 Unspecified other vein related operations	Intermediate	Vascular
L921	L92.1 Fibrin sheath stripping of access catheter	Intermediate	Vascular
L922	L92.2 Wire brushing of access catheter	Intermediate	Vascular
L923	L92.3 Thrombolysis of access catheter	Intermediate	Vascular
L928	L92.8 Other specified unblocking of access catheter	Intermediate	Vascular
L929	L92.9 Unspecified unblocking of access catheter	Intermediate	Vascular
L931	L93.1 Excision of vein NEC	Intermediate	Vascular
L932	L93.2 Incision of vein NEC	Intermediate	Vascular
L933	L93.3 Ligation of vein NEC	Intermediate	Vascular
L934	L93.4 Open cannulation of vein	Intermediate	Vascular
L936	L93.6 Excision of lesion of vein NEC	Intermediate	Vascular
L938	L93.8 Other specified other open operations on vein	Intermediate	Vascular
L939	L93.9 Unspecified other open operations on vein	Intermediate	Vascular
L941	L94.1 Percutaneous transluminal embolisation of vein	Intermediate	Vascular
L942	L94.2 Percutaneous transluminal cannulation of vein	Intermediate	Vascular
L943	L94.3 Percutaneous transluminal insertion of subcutaneous port	Intermediate	Vascular
L944	L94.4 Percutaneous transluminal replacement of subcutaneous port	Intermediate	Vascular
L945	L94.5 Percutaneous transluminal insertion of stent into vein NEC	Intermediate	Vascular
L946	L94.6 Percutaneous transluminal venoplasty	Intermediate	Vascular
L947	L94.7 Percutaneous transluminal balloon angioplasty of vein NEC	Intermediate	Vascular
L948	L94.8 Other specified therapeutic transluminal operations on vein	Intermediate	Vascular
L949	L94.9 Unspecified therapeutic transluminal operations on vein	Intermediate	Vascular
L951	L95.1 Venography	Intermediate	Vascular
L952	L95.2 Monitoring of venous pressure NEC	Intermediate	Vascular
L958	L95.8 Other specified diagnostic transluminal operations on vein	Intermediate	Vascular
L959	L95.9 Unspecified diagnostic transluminal operations on vein	Intermediate	Vascular
L981	L98.1 Microvascular vessel anastomosis	Intermediate	Vascular
L982	L98.2 Microvascular lymphatic vessel anastomosis	Intermediate	Vascular
L983	L98.3 Microvascular lymphatico-venous anastomosis	Intermediate	Vascular
L984	L98.4 Anastomosis of vessel using microvascular anastomotic device	Intermediate	Vascular
L985	L98.5 Revision of microvascular vessel anastomosis	Intermediate	Vascular
L986	L98.6 Placement of doppler ultrasound probe into microvascular vessel anastomosis	Intermediate	Vascular
L988	L98.8 Other specified operations on microvascular vessel	Intermediate	Vascular
L989	L98.9 Unspecified operations on microvascular vessel	Intermediate	Vascular
L991	L99.1 Percutaneous transluminal angioplasty of vein NEC	Intermediate	Vascular
L996	L99.6 Percutaneous transluminal balloon test occlusion of vein	Intermediate	Vascular
L997	L99.7 Percutaneous transluminal peripheral insertion of central catheter	Intermediate	Vascular
L998	L99.8 Other specified other therapeutic transluminal operations on vein	Intermediate	Vascular
L999	L99.9 Unspecified other therapeutic transluminal operations on vein	Intermediate	Vascular
M064	M06.4 Attention to nephrostomy tube NEC	Intermediate	Visceral
M071	M07.1 Ureteroscopic laser fragmentation of calculus of kidney	Intermediate	Visceral
M072	M07.2 Ureteroscopic extraction of calculus of kidney NEC	Intermediate	Visceral
M078	M07.8 Other specified therapeutic ureteroscopic operations on kidney	Intermediate	Visceral
M079	M07.9 Unspecified therapeutic ureteroscopic operations on kidney	Intermediate	Visceral
M084	M08.4 Exploration of transplanted kidney	Intermediate	Visceral
M091	M09.1 Endoscopic ultrasound fragmentation of calculus of kidney	Intermediate	Visceral
M092	M09.2 Endoscopic electrohydraulic shockwave fragmentation of calculus of kidney	Intermediate	Visceral
M093	M09.3 Endoscopic laser fragmentation of calculus of kidney	Intermediate	Visceral
M094	M09.4 Endoscopic extraction of calculus of kidney NEC	Intermediate	Visceral
M098	M09.8 Other specified therapeutic endoscopic operations on calculus of kidney	Intermediate	Visceral
M099	M09.9 Unspecified therapeutic endoscopic operations on calculus of kidney	Intermediate	Visceral
M111	M11.1 Diagnostic endoscopic examination of kidney and biopsy of lesion of kidney NEC	Intermediate	Visceral
M112	M11.2 Diagnostic endoscopic retrograde examination of kidney and biopsy of lesion of kidney	Intermediate	Visceral
M113	M11.3 Diagnostic endoscopic retrograde examination of kidney NEC	Intermediate	Visceral
M118	M11.8 Other specified diagnostic endoscopic examination of kidney	Intermediate	Visceral
M119	M11.9 Unspecified diagnostic endoscopic examination of kidney	Intermediate	Visceral
M121	M12.1 Percutaneous pyeloureterodynamics	Intermediate	Visceral
M128	M12.8 Other specified percutaneous studies of upper urinary tract	Intermediate	Visceral
M129	M12.9 Unspecified percutaneous studies of upper urinary tract	Intermediate	Visceral
M131	M13.1 Percutaneous needle biopsy of lesion of kidney	Intermediate	Visceral
M132	M13.2 Percutaneous drainage of kidney	Intermediate	Visceral
M133	M13.3 Percutaneous aspiration of kidney NEC	Intermediate	Visceral
M134	M13.4 Percutaneous injection of therapeutic substance into kidney	Intermediate	Visceral
M135	M13.5 Percutaneous injection of radiocontrast substance into kidney	Intermediate	Visceral
M136	M13.6 Percutaneous insertion of nephrostomy tube	Intermediate	Visceral
M137	M13.7 Percutaneous radiofrequency ablation of lesion of kidney	Intermediate	Visceral
M138	M13.8 Other specified percutaneous puncture of kidney	Intermediate	Visceral
M139	M13.9 Unspecified percutaneous puncture of kidney	Intermediate	Visceral
M141	M14.1 Extracorporeal shock wave lithotripsy of calculus of kidney	Intermediate	Visceral
M148	M14.8 Other specified extracorporeal fragmentation of calculus of kidney	Intermediate	Visceral
M149	M14.9 Unspecified extracorporeal fragmentation of calculus of kidney	Intermediate	Visceral
M151	M15.1 Nephrostomography	Intermediate	Visceral
M158	M15.8 Other specified operations on kidney along nephrostomy tube track	Intermediate	Visceral
M159	M15.9 Unspecified operations on kidney along nephrostomy tube track	Intermediate	Visceral
M161	M16.1 Irrigation of kidney	Intermediate	Visceral
M162	M16.2 Maintenance of drainage tube of kidney	Intermediate	Visceral
M164	M16.4 Percutaneous nephrolithotomy NEC	Intermediate	Visceral
M165	M16.5 Removal of nephrostomy tube	Intermediate	Visceral
M168	M16.8 Other specified other operations on kidney	Intermediate	Visceral
M169	M16.9 Unspecified other operations on kidney	Intermediate	Visceral
M261	M26.1 Nephroscopic laser fragmentation of calculus of ureter	Intermediate	Visceral
M262	M26.2 Nephroscopic fragmentation of calculus of ureter NEC	Intermediate	Visceral
M263	M26.3 Nephroscopic extraction of calculus of ureter	Intermediate	Visceral
M264	M26.4 Nephroscopic insertion of tubal prosthesis into ureter	Intermediate	Visceral
M268	M26.8 Other specified therapeutic nephroscopic operations on ureter	Intermediate	Visceral
M269	M26.9 Unspecified therapeutic nephroscopic operations on ureter	Intermediate	Visceral
M271	M27.1 Ureteroscopic laser fragmentation of calculus of ureter	Intermediate	Visceral
M272	M27.2 Ureteroscopic fragmentation of calculus of ureter NEC	Intermediate	Visceral
M273	M27.3 Ureteroscopic extraction of calculus of ureter	Intermediate	Visceral
M274	M27.4 Ureteroscopic insertion of ureteric stent	Intermediate	Visceral
M275	M27.5 Ureteroscopic removal of ureteric stent	Intermediate	Visceral
M276	M27.6 Ureteroscopic endoluminal balloon rupture of stenosis of ureter	Intermediate	Visceral
M277	M27.7 Ureteroscopic dilation of ureter	Intermediate	Visceral
M278	M27.8 Other specified therapeutic ureteroscopic operations on ureter	Intermediate	Visceral
M279	M27.9 Unspecified therapeutic ureteroscopic operations on ureter	Intermediate	Visceral
M281	M28.1 Endoscopic laser fragmentation of calculus of ureter NEC	Intermediate	Visceral
M282	M28.2 Endoscopic fragmentation of calculus of ureter NEC	Intermediate	Visceral
M283	M28.3 Endoscopic extraction of calculus of ureter NEC	Intermediate	Visceral
M284	M28.4 Endoscopic catheter drainage of calculus of ureter	Intermediate	Visceral
M285	M28.5 Endoscopic drainage of calculus of ureter by dilation of ureter	Intermediate	Visceral
M288	M28.8 Other specified other endoscopic removal of calculus from ureter	Intermediate	Visceral
M289	M28.9 Unspecified other endoscopic removal of calculus from ureter	Intermediate	Visceral
M291	M29.1 Endoscopic extirpation of lesion of ureter	Intermediate	Visceral
M292	M29.2 Endoscopic insertion of tubal prosthesis into ureter NEC	Intermediate	Visceral
M293	M29.3 Endoscopic removal of tubal prosthesis from ureter	Intermediate	Visceral
M294	M29.4 Endoscopic dilation of ureter	Intermediate	Visceral
M295	M29.5 Endoscopic renewal of tubal prosthesis into ureter	Intermediate	Visceral
M298	M29.8 Other specified other therapeutic endoscopic operations on ureter	Intermediate	Visceral
M299	M29.9 Unspecified other therapeutic endoscopic operations on ureter	Intermediate	Visceral
M301	M30.1 Endoscopic retrograde pyelography	Intermediate	Visceral
M302	M30.2 Endoscopic catheterisation of ureter	Intermediate	Visceral
M303	M30.3 Endoscopic ureteric urine sampling	Intermediate	Visceral
M304	M30.4 Nephroscopic ureteroscopy	Intermediate	Visceral
M305	M30.5 Diagnostic endoscopic examination of ureter and biopsy of lesion of ureter NEC	Intermediate	Visceral
M306	M30.6 Diagnostic endoscopic examination of ureter and biopsy of lesion of ureter using rigid ureteroscope	Intermediate	Visceral
M308	M30.8 Other specified diagnostic endoscopic examination of ureter	Intermediate	Visceral
M309	M30.9 Unspecified diagnostic endoscopic examination of ureter	Intermediate	Visceral
M311	M31.1 Extracorporeal shockwave lithotripsy of calculus of ureter	Intermediate	Visceral
M318	M31.8 Other specified extracorporeal fragmentation of calculus of ureter	Intermediate	Visceral
M319	M31.9 Unspecified extracorporeal fragmentation of calculus of ureter	Intermediate	Visceral
M321	M32.1 Endoscopic extirpation of lesion of ureteric orifice	Intermediate	Visceral
M322	M32.2 Endoscopic meatotomy of ureteric orifice	Intermediate	Visceral
M323	M32.3 Endoscopic injection of inert substance around ureteric orifice	Intermediate	Visceral
M324	M32.4 Endoscopic dilation of ureteric orifice	Intermediate	Visceral
M325	M32.5 Endoscopic incision of ureterocele	Intermediate	Visceral
M326	M32.6 Endoscopic transurethral resection of ureteric orifice	Intermediate	Visceral
M328	M32.8 Other specified operations on ureteric orifice	Intermediate	Visceral
M329	M32.9 Unspecified operations on ureteric orifice	Intermediate	Visceral
M331	M33.1 Percutaneous insertion of metallic stent into ureter	Intermediate	Visceral
M332	M33.2 Percutaneous insertion of plastic stent into ureter	Intermediate	Visceral
M333	M33.3 Percutaneous replacement of metallic stent into ureter	Intermediate	Visceral
M334	M33.4 Percutaneous replacement of plastic stent into ureter	Intermediate	Visceral
M335	M33.5 Percutaneous insertion of ureteric stent into ureter NEC	Intermediate	Visceral
M336	M33.6 Percutaneous removal of ureteric stent from ureter NEC	Intermediate	Visceral
M338	M33.8 Other specified percutaneous ureteric stent procedures	Intermediate	Visceral
M339	M33.9 Unspecified percutaneous ureteric stent procedures	Intermediate	Visceral
M421	M42.1 Endoscopic resection of lesion of bladder	Intermediate	Visceral
M422	M42.2 Endoscopic cauterisation of lesion of bladder	Intermediate	Visceral
M423	M42.3 Endoscopic destruction of lesion of bladder NEC	Intermediate	Visceral
M428	M42.8 Other specified endoscopic extirpation of lesion of bladder	Intermediate	Visceral
M429	M42.9 Unspecified endoscopic extirpation of lesion of bladder	Intermediate	Visceral
M441	M44.1 Endoscopic lithopaxy	Intermediate	Visceral
M442	M44.2 Endoscopic extraction of calculus of bladder NEC	Intermediate	Visceral
M443	M44.3 Endoscopic removal of foreign body from bladder	Intermediate	Visceral
M444	M44.4 Endoscopic removal of blood clot from bladder	Intermediate	Visceral
M448	M44.8 Other specified other therapeutic endoscopic operations on bladder	Intermediate	Visceral
M449	M44.9 Unspecified other therapeutic endoscopic operations on bladder	Intermediate	Visceral
M451	M45.1 Diagnostic endoscopic examination of bladder and biopsy of lesion of bladder NEC	Intermediate	Visceral
M452	M45.2 Diagnostic endoscopic examination of bladder and biopsy of lesion of prostate NEC	Intermediate	Visceral
M453	M45.3 Diagnostic endoscopic examination of bladder and biopsy of lesion of bladder using rigid cystoscope	Intermediate	Visceral
M454	M45.4 Diagnostic endoscopic examination of bladder and biopsy of lesion of prostate using rigid cystoscope	Intermediate	Visceral
M455	M45.5 Diagnostic endoscopic examination of bladder using rigid cystoscope	Intermediate	Visceral
M458	M45.8 Other specified diagnostic endoscopic examination of bladder	Intermediate	Visceral
M459	M45.9 Unspecified diagnostic endoscopic examination of bladder	Intermediate	Visceral
M471	M47.1 Urethral irrigation of bladder	Intermediate	Visceral
M472	M47.2 Change of urethral catheter into bladder	Intermediate	Visceral
M473	M47.3 Removal of urethral catheter from bladder	Intermediate	Visceral
M474	M47.4 Urodynamic studies using catheter	Intermediate	Visceral
M475	M47.5 Maintenance of urethral catheter in bladder	Intermediate	Visceral
M478	M47.8 Other specified urethral catheterisation of bladder	Intermediate	Visceral
M479	M47.9 Unspecified urethral catheterisation of bladder	Intermediate	Visceral
M481	M48.1 Suprapubic aspiration of bladder	Intermediate	Visceral
M482	M48.2 Urodynamic studies using suprapubic tube	Intermediate	Visceral
M488	M48.8 Other specified operations on bladder	Intermediate	Visceral
M489	M48.9 Unspecified operations on bladder	Intermediate	Visceral
M491	M49.1 Closure of cystostomy	Intermediate	Visceral
M492	M49.2 Change of suprapubic tube into bladder	Intermediate	Visceral
M493	M49.3 Removal of suprapubic tube from bladder	Intermediate	Visceral
M494	M49.4 Introduction of therapeutic substance into bladder	Intermediate	Visceral
M495	M49.5 Injection of therapeutic substance into bladder wall	Intermediate	Visceral
M496	M49.6 Micturating cystography	Intermediate	Visceral
M497	M49.7 High intensity focused ultrasound of bladder	Intermediate	Visceral
M498	M49.8 Other specified other operations on bladder	Intermediate	Visceral
M499	M49.9 Unspecified other operations on bladder	Intermediate	Visceral
M524	M52.4 Urethrolysis	Intermediate	Visceral
M552	M55.2 Implantation of artificial urinary sphincter into outlet of female bladder	Intermediate	Visceral
M553	M55.3 Insertion of prosthetic collar around outlet of female bladder	Intermediate	Visceral
M554	M55.4 Maintenance of prosthetic collar around outlet of female bladder	Intermediate	Visceral
M555	M55.5 Removal of prosthetic collar from around outlet of female bladder	Intermediate	Visceral
M556	M55.6 Insertion of retropubic device for female stress urinary incontinence NEC	Intermediate	Visceral
M557	M55.7 Removal of female retropubic device NEC	Intermediate	Visceral
M558	M55.8 Other specified other open operations on outlet of female bladder	Intermediate	Visceral
M559	M55.9 Unspecified other open operations on outlet of female bladder	Intermediate	Visceral
M571	M57.1 Introduction of vaginal tape NEC	Intermediate	Visceral
M572	M57.2 Total removal of vaginal tape NEC	Intermediate	Visceral
M573	M57.3 Partial removal of vaginal tape NEC	Intermediate	Visceral
M574	M57.4 Partial removal of transobturator tape	Intermediate	Visceral
M578	M57.8 Other specified other vaginal operations to support outlet of female bladder	Intermediate	Visceral
M579	M57.9 Unspecified other vaginal operations to support outlet of female bladder	Intermediate	Visceral
M654	M65.4 Endoscopic resection of prostate using laser	Intermediate	Visceral
M655	M65.5 Endoscopic resection of prostate using vapotrode	Intermediate	Visceral
M656	M65.6 Endoscopic ablation of prostate using steam	Intermediate	Visceral
M658	M65.8 Other specified endoscopic resection of outlet of male bladder	Intermediate	Visceral
M659	M65.9 Unspecified endoscopic resection of outlet of male bladder	Intermediate	Visceral
M661	M66.1 Endoscopic sphincterotomy of external sphincter of male bladder	Intermediate	Visceral
M662	M66.2 Endoscopic incision of outlet of male bladder NEC	Intermediate	Visceral
M663	M66.3 Endoscopic injection of inert substance into outlet of male bladder	Intermediate	Visceral
M668	M66.8 Other specified other therapeutic endoscopic operations on outlet of male bladder	Intermediate	Visceral
M669	M66.9 Unspecified other therapeutic endoscopic operations on outlet of male bladder	Intermediate	Visceral
M673	M67.3 Endoscopic drainage of prostate	Intermediate	Visceral
M674	M67.4 Endoscopic removal of calculus from prostate	Intermediate	Visceral
M675	M67.5 Endoscopic microwave destruction of lesion of prostate	Intermediate	Visceral
M676	M67.6 Endoscopic radiofrequency ablation of lesion of prostate	Intermediate	Visceral
M678	M67.8 Other specified other therapeutic endoscopic operations on prostate	Intermediate	Visceral
M679	M67.9 Unspecified other therapeutic endoscopic operations on prostate	Intermediate	Visceral
M681	M68.1 Endoscopic insertion of prostatic stent	Intermediate	Visceral
M682	M68.2 Endoscopic removal of prostatic stent	Intermediate	Visceral
M683	M68.3 Endoscopic insertion of prosthesis to compress lobe of prostate	Intermediate	Visceral
M688	M68.8 Other specified endoscopic insertion of prosthesis into prostate	Intermediate	Visceral
M689	M68.9 Unspecified endoscopic insertion of prosthesis into prostate	Intermediate	Visceral
M701	M70.1 Aspiration of prostate NEC	Intermediate	Visceral
M702	M70.2 Perineal needle biopsy of prostate	Intermediate	Visceral
M703	M70.3 Rectal needle biopsy of prostate	Intermediate	Visceral
M704	M70.4 Balloon dilation of prostate	Intermediate	Visceral
M705	M70.5 Massage of prostate	Intermediate	Visceral
M706	M70.6 Radioactive seed implantation into prostate	Intermediate	Visceral
M707	M70.7 Transurethral radiofrequency needle ablation of prostate	Intermediate	Visceral
M708	M70.8 Other specified other operations on outlet of male bladder	Intermediate	Visceral
M709	M70.9 Unspecified other operations on outlet of male bladder	Intermediate	Visceral
M711	M71.1 High intensity focused ultrasound of prostate	Intermediate	Visceral
M712	M71.2 Implantation of radioactive substance into prostate	Intermediate	Visceral
M718	M71.8 Other specified other operations on prostate	Intermediate	Visceral
M719	M71.9 Unspecified other operations on prostate	Intermediate	Visceral
M733	M73.3 Closure of fistula of urethra	Intermediate	Visceral
M735	M73.5 Pull through of urethra	Intermediate	Visceral
M751	M75.1 Open biopsy of lesion of urethra	Intermediate	Visceral
M752	M75.2 Insertion of prosthesis for compression of bulb of male urethra	Intermediate	Visceral
M753	M75.3 External urethrotomy	Intermediate	Visceral
M754	M75.4 Open extraction of calculus from urethra	Intermediate	Visceral
M791	M79.1 Bouginage of urethra	Intermediate	Visceral
M792	M79.2 Dilation of urethra NEC	Intermediate	Visceral
M793	M79.3 Calibration of urethra	Intermediate	Visceral
M794	M79.4 Internal urethrotomy NEC	Intermediate	Visceral
M795	M79.5 Urethrography ascending and descending	Intermediate	Visceral
M796	M79.6 Urethrography ascending NEC	Intermediate	Visceral
M797	M79.7 Urethrography descending NEC	Intermediate	Visceral
M798	M79.8 Other specified other operations on urethra	Intermediate	Visceral
M799	M79.9 Unspecified other operations on urethra	Intermediate	Visceral
M811	M81.1 Extirpation of lesion of meatus of urethra	Intermediate	Visceral
M812	M81.2 Meatoplasty of urethra	Intermediate	Visceral
M813	M81.3 External meatotomy of urethral orifice	Intermediate	Visceral
M814	M81.4 Dilation of meatus of urethra	Intermediate	Visceral
M818	M81.8 Other specified operations on urethral orifice	Intermediate	Visceral
M819	M81.9 Unspecified operations on urethral orifice	Intermediate	Visceral
M831	M83.1 Drainage of paravesical abscess	Intermediate	Visceral
M832	M83.2 Exploration of retropubic space	Intermediate	Visceral
M833	M83.3 Removal of foreign body from urinary tract NEC	Intermediate	Visceral
M838	M83.8 Other specified other operations on urinary tract	Intermediate	Visceral
M839	M83.9 Unspecified other operations on urinary tract	Intermediate	Visceral
M851	M85.1 Endoscopic examination of intestinal conduit	Intermediate	Visceral
M858	M85.8 Other specified diagnostic endoscopic examination of urinary diversion	Intermediate	Visceral
M859	M85.9 Unspecified diagnostic endoscopic examination of urinary diversion	Intermediate	Visceral
M861	M86.1 Endoscopic extraction of calculus of urinary diversion	Intermediate	Visceral
M868	M86.8 Other specified therapeutic endoscopic operations on urinary diversion	Intermediate	Visceral
M869	M86.9 Unspecified therapeutic endoscopic operations on urinary diversion	Intermediate	Visceral
N011	N01.1 Excision of scrotum	Intermediate	Visceral
N012	N01.2 Excision of lesion of scrotum	Intermediate	Visceral
N013	N01.3 Destruction of lesion of scrotum	Intermediate	Visceral
N018	N01.8 Other specified extirpation of scrotum	Intermediate	Visceral
N019	N01.9 Unspecified extirpation of scrotum	Intermediate	Visceral
N031	N03.1 Biopsy of lesion of scrotum	Intermediate	Visceral
N036	N03.6 Reconstruction of scrotum	Intermediate	Visceral
N038	N03.8 Other specified other operations on scrotum	Intermediate	Visceral
N039	N03.9 Unspecified other operations on scrotum	Intermediate	Visceral
N061	N06.1 Subcapsular orchidectomy NEC	Intermediate	Visceral
[truncated: 6,190 more rows]

## Sheet: Table S2
Table S2. Chemical name of selected drugs
BNF_chemical_name	Category
ALOXIPRIN	NSAID
LYSINE ASPIRIN	NSAID
ASPIRIN	NSAID
ASPIRIN & CAFFEINE	NSAID
ASPIRIN & PAPAVERETUM	NSAID
ASPIRIN & PARACETAMOL	NSAID
ASPIRIN COMBINED PREPARATIONS	NSAID
ACECLOFENAC	NSAID
ACEMETACIN	NSAID
ALFENTANIL HYDROCHLORIDE	OPIOID
AMITRIPTYLINE EMBONATE	TCA
AMITRIPTYLINE HYDROCHLORIDE	TCA
ASPIRIN,PARACETAMOL & CODEINE	OPIOID
ASPIRIN,PHENACETIN & CODEINE(CODEINE CO)	OPIOID
AZAPROPAZONE	NSAID
BUPRENORPHINE	OPIOID
BUPRENORPHINE HYDROCHLORIDE	OPIOID
BUTRIPTYLINE	TCA
CARBAMAZEPINE	ANTICONVULSANT
CELECOXIB	NSAID
CLONIDINE HYDROCHLORIDE	α2-agonist
CO-CODAMOL (CODEINE PHOS/PARACETAMOL)	OPIOID
CO-CODAPRIN (CODEINE PHOS/ASPIRIN)	OPIOID
CODEINE PHOSPHATE	OPIOID
CO-DYDRAMOL (DIHYDROCODEINE/PARACET)	OPIOID
CO-PROXAMOL (DEXTROPROP HCL/PARACET)	OPIOID
DEXIBUPROFEN	NSAID
DEXKETOPROFEN	NSAID
DEXTROMORAMIDE TARTRATE	OPIOID
DEXTROPROPOXYPHENE	OPIOID
DIAMORPHINE HYDROCHLORIDE (SYSTEMIC)	OPIOID
DIAMORPHINE HYDROCHLORIDE (TOP)	OPIOID
DICLOFENAC POTASSIUM	NSAID
DICLOFENAC SODIUM	NSAID
DIFLUNISAL	NSAID
DIHYDROCODEINE TARTRATE	OPIOID
DIPIPANONE HYDROCHLORIDE	OPIOID
DIPYRONE SODIUM	Metamizole
ESKETAMINE HYDROCHLORIDE	NMDA receptor antagonist
ETODOLAC	NSAID
ETORICOXIB	NSAID
FENBUFEN	NSAID
FENOPROFEN	NSAID
FENTANYL	OPIOID
FENTANYL CITRATE	OPIOID
FLURBIPROFEN	NSAID
GABAPENTIN	ANTICONVULSANT
GABAPENTIN (NEUROPATHIC PAIN)	ANTICONVULSANT
HYDROMORPHONE HYDROCHLORIDE	OPIOID
IBUPROFEN	NSAID
IBUPROFEN LYSINE	NSAID
IBUPROFEN SODIUM DIHYDRATE	NSAID
INDOMETACIN	NSAID
KETAMINE	NMDA receptor antagonist
KETOPROFEN	NSAID
KETOROLAC TROMETAMOL	NSAID
LORNOXICAM	NSAID
LUMIRACOXIB	NSAID
MEFENAMIC ACID	NSAID
MELOXICAM	NSAID
MEPTAZINOL HYDROCHLORIDE	OPIOID
METHADONE HYDROCHLORIDE	OPIOID
MORPHINE	OPIOID
MORPHINE ANHYDROUS	OPIOID
MORPHINE HYDROCHLORIDE	OPIOID
MORPHINE SULFATE	OPIOID
MORPHINE TARTRATE & CYCLIZINE TARTRATE	OPIOID
NABUMETONE	NSAID
NALBUPHINE HYDROCHLORIDE	OPIOID
NAPROXEN	NSAID
NAPROXEN SODIUM	NSAID
NEFOPAM HYDROCHLORIDE	NSAID
NIMESULIDE	NSAID
OXYCODONE	OPIOID
OXYCODONE HCL/NALOXONE HCL	OPIOID
OXYCODONE HYDROCHLORIDE	OPIOID
PAPAVERETUM	OPIOID
PARACETAMOL	NSAID
PARACETAMOL & CAFFEINE	NSAID
PARACETAMOL & CODEINE PHOSPHATE	OPIOID
PARACETAMOL & IBUPROFEN	NSAID
PARACETAMOL COMBINED PREPARATIONS	NSAID
PARECOXIB SODIUM	NSAID
PENTAZOCINE HYDROCHLORIDE	OPIOID
PENTAZOCINE LACTATE	OPIOID
PETHIDINE HYDROCHLORIDE	OPIOID
PHENAZOCINE HYDROBROMIDE	OPIOID
PHENYLBUTAZONE	NSAID
PIROXICAM	NSAID
POWDERED OPIUM	OPIOID
PREGABALIN	ANTICONVULSANT
REMIFENTANIL HYDROCHLORIDE	OPIOID
ROFECOXIB	NSAID
SODIUM SALICYLATE	NSAID
SULINDAC	NSAID
TAPENTADOL HYDROCHLORIDE	OPIOID
TENOXICAM	NSAID
TIAPROFENIC ACID	NSAID
TOLFENAMIC ACID	NSAID
TOLMETIN	NSAID
TRAMADOL HYDROCHLORIDE	OPIOID
VALDECOXIB	NSAID
KETAMINE HYDROCHLORIDE	ANTIDEPRESSANT
BENORILATE	NSAID
BUPIVACAINE HYDROCHLORIDE	ANAESTHETIC
BUPIVACAINE HYDROCHLORIDE & FENTANYL CIT	OPIOID
BUPRENORPH HCL/NALOXONE HCL	OPIOID
DESIPRAMINE HYDROCHLORIDE	TCA
DULOXETINE HYDROCHLORIDE	SSRI
FLUFENAMIC ACID	NSAID
LEVACETYLMETHADOL HYDROCHLORIDE	OPIOID
LEVOBUPIVACAINE HYDROCHLORIDE	Local Anesthetic
LEVORPHANOL TARTRATE	OPIOID
NORTRIPTYLINE	TCA
OXCARBAZEPINE	ANTICONVULSANT
OXYPHENBUTAZONE	NSAID
ROPIVACAINE HYDROCHLORIDE	ANAESTHETIC
VENLAFAXINE	SNRI
NSAID, Non-steroidal anti-inflammatory drugs. TCA, Tricyclic antidepressant. NMDA, N-methyl-D-aspartate. SSRI, Selective serotonin reuptake inhibitors.

## Sheet: Table S3
Table S3. Cases and controls numbers in different GWASes
GWAs	Controls	Cases	Total
Selcted major surgeries in the UK biobank	25734	936	26670
Selected minor surgeries in the UK biobank	67274	1987	69261
Meta analysis of GWAS on major with minor	93008	2923	95931
Meta analysis of GWAS on major with minor ordinal phenotype	N/A	N/A	95931 *
Meta analysis of GWAS on major with minor + published meta	N/A	N/A	97281 †
Subtype GWAS musculoskeletal surgeries	14244	593	14837
Subtype GWAS nervous surgeries	3116	204	3320
Subtype GWAS otorhinolaryngology and eye surgeries	8120	164	8284
Subtype GWAS vascular surgeries	3023	170	3193
Subtype GWAS visceral surgeries	61267	1529	62796

## Sheet: _Table S4
Table S4. Lead SNPs passing the suggestive significance level in the GWAS using ordinal chronic postsurgical pain phenotype
SNP	CHR_POS	Effect_allele	MAF	Location	Nearest_Gene	P
rs17298280	4:175634898	C	0.207	intronic	GLRA3	1.85e-09
rs140330443	16:1672582	G	0.005	intronic	CRAMP1L	2.27e-08
rs12143186	1:68737833	T	0.111	intergenic	COX6B1P7	6.48e-08
rs28733998	15:45016686	C	0.001	intergenic	TRIM69	1.13e-07
rs117130005	17:19604614	C	0.017	intronic	SLC47A2	4.1e-07
rs184832856	2:139555831	A	0.006	intergenic	NXPH2	4.19e-07
rs10032594	4:175645417	C	0.335	intronic	GLRA3	4.44e-07
rs141868733	16:70004702	A	0.033	intergenic	PDXDC2P	4.63e-07
rs13339005	16:55934159	G	0.163	intronic	CES5A	7.12e-07
rs186819635	1:95071179	C	0.003	intergenic	RP11-86H7.6	7.82e-07
rs149599100	4:178428709	A	0.03	ncRNA_intronic	RP11-130F10.1	8.26e-07
rs118008920	14:35450086	G	0.007	ncRNA_intronic	RP11-85K15.2	8.38e-07
rs2160419	13:72314346	A	0.014	intronic	DACH1	8.53e-07
rs147169428	10:14061145	C	0.006	intronic	FRMD4A	8.56e-07
rs192245625	5:65181671	A	0.008	intergenic	NLN	8.68e-07
rs138470454	10:14101741	G	0.007	intronic	FRMD4A	9.16e-07
rs113003452	17:26694117	C	0.007	ncRNA_intronic	TMEM199:CTB-96E2.3:VTN:CTB-96E2.2:SARM1	9.34e-07
rs144243735	20:48311052	T	0.019	intronic	B4GALT5	9.57e-07
CHR_POS: chromosome and position. MAF, minor allele frequency. BETA_SE: effect size and standard error.

## Sheet: _Table S5
Table S5. Lead SNPs passing the suggestive significance level in the meta-analysis of major, minor GWAS and the published CPSP study
SNP	CHR_POS	Effect_allele	MAF	BETA_SE	Location	Nearest_Gene	Direction	P	HetPVal	P_major	P_minor
rs12143186	1:68737833	T	0.111	-0.0062 (0.0012)	intergenic	COX6B1P7	----+++-	3.27e-07	0.295	1.43e-05	0.000584
rs186819635	1:95071179	A	0.003	0.0252 (0.0049)	intergenic	RP11-86H7.6	++??????	2.7e-07	0.274	0.109	4.63e-07
rs184832856	2:139555831	A	0.006	-0.0256 (0.0049)	intergenic	NXPH2	--??????	1.64e-07	0.555	0.0293	1.35e-06
rs17298280	4:175634898	C	0.207	0.0059 (0.0010)	intronic	GLRA3	++--+--+	2.19e-09	0.977	8.1e-05	2.86e-06
rs138470454	10:14101741	C	0.007	0.0247 (0.0050)	intronic	FRMD4A	++??????	9.75e-07	0.602	0.0459	5.82e-06
rs2160419	13:72314346	A	0.014	-0.0182 (0.0037)	intronic	DACH1	--??-???	7.7e-07	0.993	0.0166	1.32e-05
rs140330443	16:1672582	A	0.005	0.0240 (0.0046)	intronic	CRAMP1L	++??????	1.75e-07	0.00501	3.49e-07	0.00206
rs117130005	17:19604614	T	0.017	0.0173 (0.0035)	intronic	SLC47A2	++??????	6.26e-07	0.516	0.00263	4.94e-05
CHR_POS: chromosome and position. MAF, minor allele frequency. BETA_SE: effect size and standard error. P: meta-analysis P -values. HetPVal: Heterogeneity p-value. P_major: P value from major GWAS. P_minor: P-value from minor GWAS.

## Sheet: _Table S6
Table S6. Functional annotation of candidate SNPs associated with chronic postsurgical pain
IndSigSNP	rsID	CHR	POS	Effect_allele	MAF	GWASP	BETA	SE	r2	NearestGene	Dist	Func	CADD	RDB	Promoter	Enhancer	DNAse	Proteins
rs12143186	rs12754452	1	68720167	A	0.09245	0.000402	-0.0045	0.0013	0.696919	RPS7P4	11428	intergenic	5.066	7	NA	BLD, GI	NA	NA
rs12143186	rs4655580	1	68720412	T	0.08648	1.368e-05	0.0058	0.0013	0.679724	RPS7P4	11673	intergenic	0.413	6	BLD	BLD, GI	NA	NA
rs12143186	rs4655581	1	68720435	T	0.08748	1.55e-05	0.0058	0.0013	0.688734	RPS7P4	11696	intergenic	3.033	7	BLD	BLD, GI	NA	NA
rs12143186	rs4655791	1	68720448	A	0.08748	1.559e-05	0.0058	0.0013	0.688734	RPS7P4	11709	intergenic	1.273	7	BLD	BLD, GI	NA	NA
rs12143186	rs10493441	1	68720758	A	0.08648	1.253e-05	0.0059	0.0013	0.698571	RPS7P4	12019	intergenic	2.282	5	NA	NA	NA	NA
rs12143186	rs17130631	1	68721237	T	0.08847	1.708e-05	-0.0058	0.0013	0.679102	RPS7P4	12498	intergenic	8.519	3a	BLD	BLD, GI	BLD,BRST,BLD	P300,STAT3
rs12143186	rs34669611	1	68721519	A	0.08847	1.713e-05	0.0058	0.0013	0.697788	RPS7P4	12780	intergenic	1.352	4	BLD	BLD, GI	NA	NA
rs12143186	rs34170872	1	68723870	A	0.08748	1.29e-05	-0.0059	0.0013	0.707627	RPS7P4	15131	intergenic	12.76	6	NA	NA	NA	NA
rs12143186	rs55742865	1	68724014	A	0.08748	8.881e-06	0.006	0.0013	0.707627	RPS7P4	15275	intergenic	7.774	6	NA	NA	NA	NA
rs12143186	rs60692352	1	68724015	T	0.08748	8.881e-06	0.006	0.0013	0.707627	RPS7P4	15276	intergenic	6.82	6	NA	NA	NA	NA
rs12143186	rs12117024	1	68725427	A	0.08748	1.28e-05	0.0059	0.0013	0.707627	RPS7P4	16688	intergenic	14.19	6	NA	NA	NA	NA
rs12143186	rs12120445	1	68725521	A	0.08748	1.279e-05	-0.0059	0.0013	0.707627	RPS7P4	16782	intergenic	0.681	6	NA	NA	NA	NA
rs12143186	rs28457654	1	68725665	T	0.08748	1.285e-05	0.0059	0.0013	0.707627	RPS7P4	16926	intergenic	2.883	7	NA	BLD	NA	NA
rs12143186	rs17130635	1	68725890	A	0.08748	1.281e-05	0.0059	0.0013	0.707627	RPS7P4	17151	intergenic	1.22	7	NA	BLD	NA	NA
rs12143186	rs34491972	1	68726643	TA	0.09344	NA	NA	NA	0.656544	RPS7P4	17904	intergenic	0.967	6	NA	NA	NA	NA
rs12143186	rs35720079	1	68726647	A	0.08748	7.727e-06	0.006	0.0013	0.707627	RPS7P4	17908	intergenic	3.074	6	NA	NA	NA	NA
rs12143186	rs34255463	1	68726651	A	0.08748	7.729e-06	0.006	0.0013	0.707627	RPS7P4	17912	intergenic	3.265	6	NA	NA	NA	NA
rs12143186	rs34387644	1	68726830	T	0.08748	1.534e-05	0.0058	0.0013	0.707627	RPS7P4	18091	intergenic	0.221	7	NA	NA	NA	NA
rs12143186	rs12725309	1	68727092	T	0.08748	1.121e-05	0.0059	0.0013	0.707627	RPS7P4	18353	intergenic	1.753	6	NA	NA	NA	NA
rs12143186	rs10493442	1	68731227	C	0.1004	1.387e-05	-0.0055	0.0013	0.889318	COX6B1P7	16843	intergenic	0.815	5	NA	NA	NA	NA
rs12143186	rs12143186	1	68737833	T	0.1113	3.204e-07	-0.0062	0.0012	1	COX6B1P7	10237	intergenic	1.174	7	NA	BLD	NA	NA
rs186819635	rs142303115	1	94631661	T	0.001988	0.001695	0.0164	0.0052	0.665336	ARHGAP29	0	intronic	1.511	5	NA	NA	NA	NA
rs186819635	rs536137153	1	94887912	A	0.001988	0.0001512	-0.0171	0.0045	0.665336	ABCD3	0	intronic	7.496	4	NA	NA	NA	NA
rs145636748	rs147124890	1	95012344	T	0.00994	0.004596	0.0091	0.0032	0.606495	F3	4987	intergenic	1.705	5	NA	NA	SKIN	NA
rs145636748	rs182093297	1	95056277	T	0.00497	7.569e-07	-0.0202	0.0041	0.621235	RP11-86H7.6	0	ncRNA_intronic	9.827	2b	ESC	15 tissues	ESDR,OVRY	NA
rs145636748	rs145636748	1	95059856	A	0.007952	5.46e-07	0.0197	0.0039	1	RP11-86H7.6	2002	intergenic	2.026	3a	NA	4 tissues	NA	NA
rs186819635	rs182467414	1	95071172	T	0.002982	2.927e-06	-0.0216	0.0046	1	RP11-86H7.6	13318	intergenic	0.358	5	NA	SKIN, GI	NA	NA
rs186819635	rs546009554	1	95071173	A	0.002982	3.534e-06	0.0214	0.0046	1	RP11-86H7.6	13319	intergenic	0.684	5	NA	NA	NA	NA
rs186819635	rs186819635	1	95071179	A	0.002982	2.698e-07	0.0252	0.0049	1	RP11-86H7.6	13325	intergenic	1.012	5	NA	SKIN, GI	NA	NA
rs184832856	rs184832856	2	139555831	A	0.005964	1.636e-07	-0.0256	0.0049	1	NXPH2	17912	intergenic	7.573	6	NA	NA	NA	NA
rs184832856	rs148079195	2	139577045	T	0.005964	4.577e-06	-0.023	0.005	1	NXPH2	39126	intergenic	1.19	6	NA	NA	NA	NA
rs184832856	rs146350867	2	139578832	A	0.005964	1.051e-05	-0.0218	0.005	1	NXPH2	40913	intergenic	3.493	6	NA	NA	NA	NA
rs10032594	rs70947457	4	175632597	TA	0.3429	NA	NA	NA	0.855209	GLRA3	0	intronic	0.243	6	NA	NA	NA	NA
rs17298280	rs35051447	4	175634140	C	0.1918	NA	NA	NA	0.890094	GLRA3	0	intronic	0.618	6	NA	SKIN	NA	NA
rs17298280	rs17298280	4	175634898	C	0.2068	2.169e-09	0.0059	0.001	1	GLRA3	0	intronic	3.882	3a	BRN, LNG	9 tissues	SKIN	NA
rs17298280	rs144351495	4	175635546	A	0.2068	NA	NA	NA	0.988094	GLRA3	0	intronic	7.959	NA	NA	5 tissues	PLCNT,BLD	CTCF
rs10032594	rs10032594	4	175645417	C	0.335	4.08e-07	-0.0042	0.0008	1	GLRA3	0	intronic	1.601	7	NA	NA	NA	NA
rs17298280	rs35319327	4	175647283	A	0.2087	2.548e-09	0.0059	0.001	0.976285	GLRA3	0	intronic	1.16	5	NA	NA	NA	NA
rs17298280	rs13116864	4	175648810	T	0.2097	4.048e-09	0.0058	0.001	0.982355	GLRA3	0	intronic	8.57	6	NA	NA	NA	NA
rs17298280	rs11133052	4	175652391	A	0.2087	3.277e-09	-0.0059	0.001	0.976285	GLRA3	0	intronic	1.888	7	NA	NA	NA	NA
rs17298280	rs11133053	4	175652512	T	0.2097	3.968e-09	0.0058	0.001	0.982355	GLRA3	0	intronic	11.41	7	NA	NA	NA	NA
rs138470454	rs138470454	10	14101741	C	0.006958	9.754e-07	0.0247	0.005	1	FRMD4A	0	intronic	5.175	7	NA	NA	BLD	NA
rs2160419	rs17207547	13	72257758	T	0.01789	5.255e-06	0.0141	0.0031	0.797985	DACH1	0	intronic	1.659	3a	NA	5 tissues	SKIN,VAS	NA
rs2160419	rs150957438	13	72281791	T	0.0159	2.628e-06	0.0163	0.0035	0.871421	DACH1	0	intronic	10.28	5	NA	NA	NA	NA
rs2160419	rs2160419	13	72314346	A	0.01392	7.698e-07	-0.0182	0.0037	1	DACH1	0	intronic	17.2	3a	NA	NA	MUS	NA
rs140330443	rs140330443	16	1672582	A	0.00497	1.747e-07	0.024	0.0046	1	CRAMP1L	0	intronic	0.488	7	BLD	BLD	NA	NA
rs140330443	rs145589789	16	1887116	A	0.00497	NA	NA	NA	0.636791	FAHD1:MEIOB	00:00:00	intronic	1.546	5	NA	NA	IPSC	NA
rs140330443	rs145332950	16	1897112	T	0.003976	NA	NA	NA	0.798397	MEIOB	0	intronic	0.893	3a	NA	NA	NA	NA
rs117130005	rs117130005	17	19604614	T	0.0169	6.26e-07	0.0173	0.0035	1	SLC47A2	0	intronic	0.786	5	NA	NA	NA	NA
rs117130005	rs149038159	17	19612503	A	0.02087	2.603e-06	0.0166	0.0035	0.802861	SLC47A2	0	intronic	0.7	5	NA	4 tissues	HRT	NA
rs117130005	rs62066262	17	19781087	A	0.02187	4.763e-05	-0.0125	0.0031	0.698384	ULK2	9837	intergenic	3.382	3a	BLD	4 tissues	MUS,MUS	NA
rs117130005	rs80212717	17	19782106	A	0.0159	3.878e-06	-0.0174	0.0038	0.727709	ULK2	10856	intergenic	4.022	5	NA	BLD	BLD	NA
chr: chromosome. pos: position. MAF, minor allele frequency. BETA: effect size. SE: standard error. GWASP: GWAS P -values. CADD: Combined Annotation Dependent Depletion (CADD) score. RDB: Regulome DB score. Promoter: tissues that overlap with promoter histone marks. Enhancer: tissues that overlap with enhancer histone marks. DNAse:DNAse hypersensitive. Proteins: Proteins bound.

## Sheet: Table S7
Table S7. Pleiotropic effects of the meta-analysis GWAS lead SNPs in GWAS Atlas
SNP	atlas ID	PMID	Year	Domain	Trait	P-value	N	Effect allele	Non-effect allele
rs140330443	3738	31427789	2019	Psychiatric	Depression - Lifetime number of depressed periods	4.26e-08	57986	A	G
rs17298280	14	28439101	2017	Psychiatric	Posttraumatic stress disorder	2.13e-05	9537	G	C
rs17298280	16	28439101	2017	Psychiatric	Posttraumatic stress disorder	5.55e-05	19884	G	C
rs138470454	3408	31427789	2019	Psychiatric	Average weekly intake of other alcoholic drinks	0.000162	91288	C	G
rs10032594	4074	30239722	2018	Metabolic	Body Mass Index	0.000203	806834	G	C
rs12143186	3412	31427789	2019	Skeletal	Sitting height	0.000227	385393	T	C
rs17298280	3634	31427789	2019	Environment	Illnesses of father: Diabetes	0.000243	355137	G	C
rs10032594	4158	30531953	2018	Neurological	Generalised epilepsy	0.000278	33446	G	C
rs12143186	3338	31427789	2019	Activities	Years since last cervical smear test (female)	0.000464	182552	C	T
rs17298280	3774	31427789	2019	Psychiatric	Traumatic events - Been in aconfiding relationship as an adult	0.000475	123584	G	C
rs2160419	201	20383146	2010	Metabolic	Estimated glomerular filtration rate based on serum creatinine	0.00052	67093	G	A
rs10032594	3530	31427789	2019	Nutritional	Never eat eggs, dairy, wheat, sugar: Sugar or foods/drinks containing sugar	0.000554	384986	G	C
rs145636748	3743	31427789	2019	Psychiatric	Depression - Feelings of worthlessness during worst period of depression	0.000578	67012	G	A
rs10032594	4075	30239722	2018	Metabolic	Body Mass Index (male)	0.000617	374756	G	C
rs10032594	4165	30531953	2018	Neurological	Juvenile Myoclonic Epilepsy (JME)	0.00063	25395	G	C
rs12143186	3691	31427789	2019	Cardiovascular	Diagnoses - secondary ICD10: I10 Essential (primary) hypertension	0.000693	244890	C	T
rs10032594	4044	30124842	2018	Metabolic	Body Mass Index	0.0007	681275	G	C
rs138470454	3782	31427789	2019	Psychiatric	Depression - Sleeping too much	0.000756	48926	C	G
rs10032594	619	24816252	2014	Metabolic	Xenobiotics::Chemical::glycerol 2-phosphate	0.000828	5912	C	G
rs10032594	3661	31427789	2019	Neoplasms	Cancer register - Histology of cancer tumour: Adenocarcinoma, NOS	0.000869	60655	C	G
rs10032594	3939	28892062	2017	Metabolic	Body Mass Index	0.000869	158284	C	G
rs12143186	3931	28878392	2017	Metabolic	Monogalactosylation	0.000881	2078	NA	NA
rs140330443	3432	31427789	2019	Cognitive	Symbol digit substitution test - Number of symbol digit matches attempted	0.000956	95669	A	G
rs140330443	3490	31427789	2019	Nutritional	Cereal type: Oat cereal (e.g. Ready Brek, porridge)	0.000966	319477	A	G
rs140330443	3254	31427789	2019	Nutritional	Salt added to food	0.00103	386322	G	A
rs10032594	3305	31427789	2019	Reproduction	Lifetime number of sexual partners	0.00105	316569	C	G
rs10032594	3068	28240269	2017	Cell	KIR3DS1 - Killer cell immunoglobulin-like receptor 3DS1	0.00107	1000	NA	NA
rs12143186	3704	31427789	2019	Reproduction	Diagnoses - secondary ICD10: Z37 Outcome of delivery	0.00113	244890	C	T
rs138470454	3577	31427789	2019	Social Interactions	Social support - Leisure/social activities: Pub or social club	0.00133	385280	C	G
rs140330443	3424	31427789	2019	Cognitive	Symbol digit substitution test - Number of symbol digit matches made correctly	0.00163	95669	A	G
rs145636748	3686	31427789	2019	Endocrine	Diagnoses - secondary ICD10: E11 Type 2 diabetes mellitus	0.00176	244890	A	G
rs117130005	2032	28067912	2017	Gastrointestinal	Prognosis in Crohn's Disease	0.00178	2734	C	T
rs10032594	990	27989323	2017	Immunological	Interleukin-2 receptor, alpha subunit	0.00208	3677	C	G
rs12143186	3597	31427789	2019	Cardiovascular	Non-cancer illness code, self-reported: hypertension	0.0022	289307	C	T
rs117130005	4094	30617256	2018	Neurological	Proxy and clinically diagnosed Alzheimer's disease	0.00221	455258	T	C
rs10032594	2411	28240269	2017	Cell	ASAH2 - Neutral ceramidase	0.00245	1000	NA	NA
rs12143186	4555	31676860	2019	Neurological	Left lateral orbitofrontal	0.00253	21821	T	C
rs117130005	867	27005778	2016	Metabolic	OmegaL3 fatty acids	0.00259	13544	C	T
rs10032594	708	24816252	2014	Metabolic	Metabolite X-11452	0.00267	6519	C	G
rs117130005	3639	31427789	2019	Environment	Illnesses of mother: Stroke	0.0027	367939	T	C
rs184832856	997	27989323	2017	Immunological	Interferon gamma-induced protein 10 (CXCL10)	0.0027	3685	A	C
rs10032594	793	24816252	2014	Metabolic	Metabolite X-12717	0.00272	1632	G	C
rs10032594	4365	29899525	2018	Activities	Moderate to vigorous physical activity levels	0.0028	377234	G	C
rs138470454	3492	31427789	2019	Nutritional	Coffee type: Decaffeinated coffee (any type)	0.00287	303811	G	C
rs10032594	99	23449627	2013	Skeletal	Pubertal growth (female)	0.00291	5756	C	G
rs17298280	4004	29513936	2018	Connective Tissue	Juvenile idiopathic arthritis with vs without uveitis	0.00292	192	C	G
rs10032594	3704	31427789	2019	Reproduction	Diagnoses - secondary ICD10: Z37 Outcome of delivery	0.00295	244890	C	G
rs10032594	2175	28240269	2017	Cell	MICA - MHC class I polypeptide-related sequence A	0.00297	1000	NA	NA
rs12143186	1201	25087078	2014	Neurological	Focal epilepsy	0.00297	31467	NA	NA
rs138470454	3381	31427789	2019	Cognitive	Prospective memory test - Time to answer	0.0031	128912	C	G
rs138470454	3985	29497042	2018	Cardiovascular	Heart rate recovery at 10 secnds	0.0031	58818	C	G
rs184832856	3274	31427789	2019	Dermatological	Ease of skin tanning	0.00311	378364	A	C
rs117130005	3587	31427789	2019	Activities	Types of physical activity in last 4 weeks: Strenuous sports	0.00314	384450	C	T
rs12143186	3971	29304378	2018	Skeletal	Total body BMD	0.00326	66628	T	C
rs2160419	202	20383146	2010	Metabolic	Estimated glomerular filtration rate based on cystain C	0.0033	20957	G	A
rs10032594	3941	28892062	2017	Metabolic	Body Mass Index (female)	0.00338	72390	C	G
rs17298280	3341	31427789	2019	Reproduction	Number of live births (female)	0.00338	208434	G	C
rs17298280	3426	31427789	2019	Cognitive	Fluid intelligence test - FI3 : word interpolation	0.00339	99362	G	C
rs117130005	3594	31427789	2019	Activities	Mineral and other dietary supplements: Calcium	0.00358	385261	T	C
rs10032594	2224	28240269	2017	Cell	COMMD7 - COMM domain-containing protein 7	0.00365	1000	NA	NA
rs17298280	4553	31676860	2019	Neurological	Left isthmus cingulate	0.00366	21821	G	C
rs138470454	3308	31427789	2019	Mortality	Long-standing illness, disability or infirmity	0.00372	377498	G	C
rs117130005	3241	31427789	2019	Nutritional	Salad / raw vegetable intake	0.00383	363780	C	T
rs17298280	2036	28039263	2017	Ear, Nose, Throat	Cisplatin-associated ototoxicity	0.00383	511	G	C
rs10032594	3275	31427789	2019	Activities	Childhood sunburn occasions	0.00392	289412	C	G
rs12143186	3314	31427789	2019	Ear, Nose, Throat	Hearing difficulty/problems with background noise	0.00393	378722	C	T
rs140330443	4186	31217584	2019	Nutritional	Coffee cups per day	0.00393	35902	A	G
rs17298280	3776	31427789	2019	Psychiatric	Traumatic events - Been in serious accident believed to be life-threatening	0.00397	126665	G	C
rs145636748	4334	30552067	2018	Respiratory	Asthma	0.00399	30810	A	G
rs12143186	1002	27989323	2017	Immunological	Monokine induced by interferon-gamma (CXCL9)	0.00413	3685	C	T
rs117130005	4090	29777097	2018	Environment	Family history of Alzheimer's disease	0.00431	314278	T	C
rs117130005	4091	29777097	2018	Neurological	Proxy and clinically diagnosed Alzheimer's disease	0.00431	388324	T	C
rs12143186	3769	31427789	2019	Psychiatric	Anxiety - Recent restlessness	0.00448	126513	C	T
rs10032594	3476	31427789	2019	Activities	Own or rent accommodation lived in: Own outright (by you or someone in your household)	0.0046	383032	G	C
rs10032594	3531	31427789	2019	Nutritional	Never eat eggs, dairy, wheat, sugar: I eat all of the above	0.00474	384986	C	G
rs12143186	3933	28878392	2017	Metabolic	Galactosylation	0.00474	2078	NA	NA
rs12143186	3937	28878392	2017	Metabolic	Fucosylation	0.00483	2078	NA	NA
rs117130005	3477	31427789	2019	Activities	Own or rent accommodation lived in: Own with a mortgage	0.00488	383032	T	C
rs184832856	4328	30598549	2018	Skeletal	Estimated bone mineral density from heel ultrasounds	0.0049	426824	A	C
PMID: Pubmed ID. atlas ID: study ID in GWAS atlas. N: sample size.

## Sheet: Table S8
Table S8. Pleiotropic effects of the meta-analysis GWAS lead SNPs in GWAS catalog
IndSigSNP	GWAS catalog SNP	PMID	Trait	MappedGene	Effect allele	Effect allele frequency	P
rs12143186	rs4655791	30595370	Red blood cell count	RPS7P4 - COX6B1P7	NR	NR	2e-12
rs12143186	rs10493441	32888493	Hemoglobin concentration	RPS7P4 - COX6B1P7	A	0.12189	2e-10
rs12143186	rs17130631	32888493	Hematocrit	RPS7P4 - COX6B1P7	C	0.094406	2e-11
rs12143186	rs34387644	32888493	Hematocrit	RPS7P4 - COX6B1P7	T	0.122868	6e-13
rs12143186	rs10493442	32888493	Red blood cell count	RPS7P4 - COX6B1P7	G	0.134858	2e-14
rs12143186	rs4655791	32888494	Hematocrit	RPS7P4 - COX6B1P7	A	0.093011	4e-10
rs12143186	rs4655791	32888494	Red blood cell count	RPS7P4 - COX6B1P7	A	0.093012	2e-10
rs12143186	rs17130635	33109212	HDL cholesterol levels in HIV infection	RPS7P4 - COX6B1P7	NR	NR	6e-06
rs12143186	rs4655581	34594039	Red blood cell count	RPS7P4 - COX6B1P7	T	NR	1e-14
rs12143186	rs4655581	34594039	Hematocrit	RPS7P4 - COX6B1P7	T	NR	2e-10
rs12143186	rs10493441	34594039	Hemoglobin	RPS7P4 - COX6B1P7	A	NR	4e-08
PMID: Pubmed ID. NR: not reported

## Sheet: Table S9
Table S9. Genes identified by MAGMA gene-based analysis in the meta-analysis of primary and secondary GWAS
GENE	CHR	START	STOP	NSNPS	NPARAM	N	ZSTAT	P	SYMBOL
ENSG00000159398	16	55830066	56039943	764	56	95931	3.7417	9.1379e-05	CES5A
ENSG00000175155	17	57359050	57529090	440	52	95931	3.6767	0.00011812	YPEL2
ENSG00000163629	4	87465468	87786324	939	21	95931	3.6477	0.00013228	PTPN13
ENSG00000179751	19	39643471	39744906	320	40	95931	3.6074	0.00015465	SYCN
ENSG00000188505	19	39637601	39742524	327	39	95931	3.5663	0.00018105	NCCRP1
ENSG00000120436	6	167519759	167621817	464	54	95931	3.5295	0.00020817	GPR31
ENSG00000109339	4	86886276	87565284	2185	73	95931	3.4659	0.00026419	MAPK10
ENSG00000111801	6	26390700	26503643	477	32	95931	3.3032	0.0004779	BTN3A3
ENSG00000185988	19	1474073	1585455	351	53	95931	3.3012	0.0004814	PLK5
ENSG00000116729	1	68514142	68748803	991	105	95931	3.2978	0.00048724	WLS
ENSG00000112486	6	167475295	167603184	491	50	95931	3.2846	0.0005107	CCR6
ENSG00000175309	5	177585498	177709792	560	75	95931	3.2701	0.00053746	PHYKPL
ENSG00000135436	12	49926668	50049422	208	23	95931	3.245	0.00058729	FAM186B
ENSG00000164327	5	38888021	39124510	642	34	95931	3.23	0.00061897	RICTOR
ENSG00000145451	4	175508065	175800465	1246	76	95931	3.1967	0.00069499	GLRA3
ENSG00000130669	19	39566410	39723456	558	42	95931	3.1874	0.00071772	PAK4
ENSG00000185761	19	1455017	1563603	355	53	95931	3.1677	0.00076812	ADAMTSL5
ENSG00000061492	5	137369581	137478054	260	28	95931	3.1615	0.00078471	WNT8A
ENSG00000187778	12	49900327	50011936	209	24	95931	3.1434	0.00083494	MCRS1
ENSG00000181588	19	1504668	1618057	320	50	95931	3.1409	0.00084227	MEX3D
ENSG00000071655	19	1526639	1642882	300	55	95931	3.1331	0.0008649	MBD3
ENSG00000110844	12	49912001	50088449	312	20	95931	3.1268	0.00088362	PRPF40B
ENSG00000125871	20	17899556	18021765	478	29	95931	3.1071	0.00094453	MGME1
ENSG00000089006	20	17872241	17999623	478	38	95931	3.0662	0.001084	SNX5
ENSG00000197451	5	177581508	177688164	490	72	95931	3.065	0.0010885	HNRNPAB
ENSG00000161791	12	49981724	50151948	356	19	95931	3.051	0.0011405	FMNL3
ENSG00000120784	19	38054650	38233238	406	28	95931	3.0463	0.0011586	ZFP30
ENSG00000149547	11	125389112	125504575	411	30	95931	3.0452	0.0011628	EI24
ENSG00000119919	10	101242690	101346278	410	41	95931	3.0235	0.0012494	NKX2-3
ENSG00000106302	7	123419037	123567532	365	39	95931	3.0136	0.001291	HYAL4
ENSG00000031003	5	137223649	137437650	512	26	95931	3.0078	0.0013157	FAM13B
ENSG00000135519	12	49882940	50002091	232	27	95931	2.9989	0.0013547	KCNH3
ENSG00000196381	19	38108652	38233223	303	23	95931	2.9939	0.0013773	ZNF781
ENSG00000139644	12	50051508	50208717	420	30	95931	2.9859	0.0014137	TMBIM6
ENSG00000125850	20	17887623	18089832	762	55	95931	2.9782	0.0014497	OVOL2
ENSG00000112763	6	26408150	26526849	458	30	95931	2.9744	0.0014678	BTN2A1
ENSG00000267059	19	1528338	1655444	326	56	95931	2.9679	0.0014994	UQCR11
ENSG00000198182	19	38137264	38260691	304	24	95931	2.9667	0.0015052	ZNF607
ENSG00000267552	19	38130766	38260089	320	24	95931	2.9468	0.0016054	CTD-2528L19.4
ENSG00000115255	19	1441165	1547926	365	55	95931	2.9393	0.0016449	REEP6
ENSG00000237787	3	153152284	153270486	448	40	95931	2.9316	0.001686	C3orf79
ENSG00000026950	6	26352465	26465444	585	26	95931	2.9113	0.0017994	BTN3A1
ENSG00000189144	19	38176734	38357940	438	31	95931	2.8999	0.0018665	ZNF573
ENSG00000134910	11	125411607	125545110	440	29	95931	2.8935	0.0019049	STT3A
ENSG00000155313	21	17052344	17302377	502	19	95931	2.8926	0.0019105	USP25
ENSG00000089057	20	4783002	5040939	876	116	95931	2.8749	0.0020207	SLC23A2
ENSG00000123992	2	220188268	220314744	367	36	95931	2.8659	0.0020788	DNPEP
ENSG00000119661	14	74061578	74220435	547	38	95931	2.8659	0.002079	DNAL1
ENSG00000138231	3	137829854	137943791	202	15	95931	2.8624	0.0021019	DBR1
ENSG00000181649	11	2899503	3000685	369	48	95931	2.8546	0.0021548	PHLDA2
ENSG00000138772	4	79422673	79581597	639	34	95931	2.8324	0.0023099	ANXA3
ENSG00000169857	15	34108428	34381377	1115	58	95931	2.8321	0.0023123	AVEN
ENSG00000112981	5	137400866	137525132	251	35	95931	2.8016	0.0025422	NME5
ENSG00000115257	19	1431427	1540751	364	54	95931	2.7923	0.0026167	PCSK4
ENSG00000135521	6	144114481	144234949	341	36	95931	2.7691	0.0028105	LTV1
ENSG00000163689	3	58653092	59085810	884	46	95931	2.7518	0.0029638	C3orf67
ENSG00000214645	9	110489471	110590419	361	44	95931	2.7476	0.0030019	AL162389.1
ENSG00000122912	10	70187756	70337231	572	25	95931	2.7466	0.0030111	SLC25A16
ENSG00000177468	6	137763336	137865531	483	51	95931	2.7375	0.0030955	OLIG3
ENSG00000164379	6	1262675	1364992	453	54	95931	2.7317	0.0031502	FOXQ1
ENSG00000005102	17	41667756	41789322	346	38	95931	2.7291	0.0031755	MEOX1
ENSG00000138346	10	70123821	70281879	584	23	95931	2.7255	0.0032101	DNA2
ENSG00000184489	8	142352093	142491620	594	55	95931	2.7236	0.0032288	PTP4A3
ENSG00000154589	8	74853587	74991322	446	33	95931	2.7221	0.003243	LY96
ENSG00000139292	12	71783550	72030090	914	52	95931	2.7196	0.0032677	LGR5
ENSG00000128951	15	48573208	48685570	333	15	95931	2.7195	0.0032686	DUT
ENSG00000197977	6	10930992	11094547	514	29	95931	2.7143	0.0033213	ELOVL2
ENSG00000176903	14	74128494	74231128	337	32	95931	2.7021	0.0034454	PNMA1
ENSG00000185002	6	117148375	117303326	584	23	95931	2.6979	0.0034894	RFX6
ENSG00000175728	11	130492851	130637247	501	58	95931	2.6949	0.0035203	C11orf44
ENSG00000114098	3	137856109	138067231	301	37	95931	2.69	0.0035724	ARMC8
ENSG00000138738	4	121556074	121894025	1595	46	95931	2.6782	0.0037014	PRDM5
ENSG00000108021	10	5676801	5855703	760	58	95931	2.6778	0.0037051	FAM208B
ENSG00000183873	3	38539548	38741164	574	78	95931	2.6705	0.003787	SCN5A
ENSG00000127743	5	148700887	148833765	430	65	95931	2.6697	0.0037955	IL17B
ENSG00000188786	1	38225239	38375292	402	32	95931	2.6676	0.0038197	MTF1
ENSG00000138375	2	217227137	217397776	623	35	95931	2.6654	0.0038449	SMARCAL1
ENSG00000145147	4	20204883	20672184	1423	142	95931	2.6651	0.0038481	SLIT2
ENSG00000100266	22	43181418	43461151	1043	32	95931	2.6622	0.0038821	PACSIN2
ENSG00000197110	19	39684246	39785646	362	38	95931	2.6609	0.0038962	IFNL3
ENSG00000197385	3	31973263	32083120	362	30	95931	2.6555	0.0039597	ZNF860
ENSG00000186470	6	26315387	26428546	616	36	95931	2.6475	0.0040545	BTN3A2
ENSG00000124557	6	26451449	26560650	367	27	95931	2.6454	0.0040798	BTN1A1
ENSG00000106304	7	123515286	123661468	365	32	95931	2.6292	0.0042791	SPAM1
ENSG00000124508	6	26333324	26445102	581	30	95931	2.6214	0.0043789	BTN2A2
ENSG00000118017	3	137792560	137901229	251	15	95931	2.6124	0.0044956	A4GNT
ENSG00000107485	10	8045567	8167161	514	73	95931	2.6071	0.0045655	GATA3
ENSG00000205531	11	2915667	3063607	563	40	95931	2.598	0.0046883	NAP1L4
ENSG00000196427	1	108715963	108836689	200	27	95931	2.5962	0.0047133	NBPF4
ENSG00000166984	6	167509902	167660401	809	50	95931	2.5951	0.004728	TCP10L2
ENSG00000128802	10	48363092	48466853	257	46	95931	2.5926	0.0047633	GDF2
ENSG00000108187	10	69992417	70142806	518	18	95931	2.5908	0.0047873	PBLD
ENSG00000272268	2	6061712	6164374	444	51	95931	2.5833	0.0048927	DKFZP761K2322
ENSG00000135220	4	69744181	69867509	667	23	95931	2.5825	0.0049041	UGT2A3
ENSG00000140575	15	90881450	91095475	800	20	95931	2.5819	0.0049124	IQGAP1
ENSG00000101438	20	37303105	37408015	449	35	95931	2.5792	0.0049508	SLC32A1
ENSG00000071205	4	148603214	149043931	1063	75	95931	2.5694	0.0050932	ARHGAP10
ENSG00000182481	17	65981635	66092958	313	17	95931	2.5676	0.0051196	KPNA2
ENSG00000233822	6	27756323	27873487	333	32	95931	2.5648	0.0051624	HIST1H2BN
ENSG00000179142	8	143941975	144049259	461	19	95931	2.5622	0.0052007	CYP11B2
ENSG00000257065	6	144078229	144215754	381	45	95931	2.5504	0.0053806	RP3-468K18.5
ENSG00000120253	6	149995451	150120801	282	9	95931	2.5445	0.0054711	NUP43
ENSG00000120265	6	150020579	150182556	382	11	95931	2.5394	0.0055515	PCMT1
ENSG00000114491	3	124399213	124514040	540	33	95931	2.5364	0.0055992	UMPS
ENSG00000171817	19	37992308	38154998	353	28	95931	2.5333	0.0056499	ZNF540
ENSG00000176771	2	133379374	134376034	2918	208	95931	2.5271	0.0057503	NCKAP5
ENSG00000114054	3	135919148	136106738	350	32	95931	2.5237	0.0058064	PCCB
ENSG00000115866	2	136614247	136793670	236	15	95931	2.5218	0.0058382	DARS
ENSG00000154175	3	100418000	100762359	1201	59	95931	2.5211	0.0058487	ABI3BP
ENSG00000118777	4	88961416	89202474	709	61	95931	2.5192	0.0058809	ABCG2
ENSG00000242220	21	33898862	34009683	393	36	95931	2.5105	0.0060275	TCP10L
ENSG00000151623	4	148949913	149415850	1346	106	95931	2.509	0.0060529	NR3C2
ENSG00000096746	10	70040931	70152948	324	16	95931	2.5075	0.0060801	HNRNPH3
ENSG00000145623	5	38795960	38995698	640	52	95931	2.4984	0.0062371	OSMR
ENSG00000180376	3	56541189	56705846	746	33	95931	2.4942	0.0063114	CCDC66
ENSG00000111799	6	75744042	75965767	377	50	95931	2.4923	0.0063459	COL12A1
ENSG00000179627	14	105216933	105321049	350	46	95931	2.4909	0.0063705	ZBTB42
ENSG00000196391	15	90845477	90959324	474	20	95931	2.4901	0.0063853	ZNF774
ENSG00000175606	8	74834672	74945018	374	29	95931	2.487	0.0064418	TMEM70
ENSG00000142208	14	105185686	105312088	418	52	95931	2.4835	0.006504	AKT1
ENSG00000184348	6	27755658	27856117	288	28	95931	2.4818	0.0065356	HIST1H2AK
ENSG00000156486	8	99389250	99495076	214	47	95931	2.4788	0.0065908	KCNS2
ENSG00000188313	3	146182967	146312651	579	50	95931	2.4786	0.0065943	PLSCR1
ENSG00000110628	11	2870951	2996476	465	74	95931	2.4769	0.0066267	SLC22A18
ENSG00000104755	8	39551254	39745808	594	43	95931	2.474	0.0066797	ADAM2
ENSG00000131023	6	149929289	150089392	332	10	95931	2.4738	0.0066842	LATS1
ENSG00000180479	19	37995684	38135673	302	27	95931	2.473	0.0066989	ZNF571
ENSG00000173852	7	34918488	35127883	749	33	95931	2.4729	0.006701	DPY19L1
ENSG00000152284	2	85310533	85587511	1062	77	95931	2.4709	0.0067394	TCF7L1
ENSG00000094975	1	172451489	172630971	432	34	95931	2.4695	0.0067654	SUCO
ENSG00000213347	5	176678462	176789758	254	29	95931	2.4661	0.0068306	MXD3
ENSG00000129657	17	75032798	75263179	1030	92	95931	2.4653	0.0068457	SEC14L1
ENSG00000120053	10	101106627	101240381	317	47	95931	2.4641	0.0068673	GOT1
ENSG00000157353	16	70438324	70564177	179	35	95931	2.4632	0.006886	FUK
ENSG00000138029	2	26416038	26563336	350	32	95931	2.4604	0.0069391	HADHB
ENSG00000198374	6	27783034	27883606	287	28	95931	2.4524	0.0070947	HIST1H2AL
ENSG00000136933	9	127912821	128046437	316	25	95931	2.4509	0.0071244	RABEPK
ENSG00000169223	5	176708563	176828853	247	39	95931	2.4476	0.0071911	LMAN2
ENSG00000156030	14	74131825	74306988	588	58	95931	2.4442	0.0072578	ELMSAN1
ENSG00000171804	19	38325463	38447317	323	24	95931	2.4411	0.007322	WDR87
ENSG00000186665	17	65937217	66039765	223	18	95931	2.4387	0.0073708	C17orf58
ENSG00000153531	13	114026260	114157839	585	59	95931	2.4377	0.0073913	ADPRHL1
ENSG00000184357	6	27784570	27885359	290	29	95931	2.4375	0.0073952	HIST1H1B
ENSG00000110900	12	31029362	31199534	640	88	95931	2.4354	0.0074371	TSPAN11
ENSG00000255537	11	125315110	125419424	364	29	95931	2.4351	0.007443	AP000708.1
ENSG00000175084	2	220233099	220341461	272	37	95931	2.4303	0.0075437	DES
ENSG00000160208	21	45029429	45165958	365	31	95931	2.4302	0.0075455	RRP1B
ENSG00000104499	8	143865663	144047922	859	28	95931	2.4211	0.0077368	GML
ENSG00000169193	7	23586998	23734327	376	38	95931	2.418	0.007802	CCDC126
ENSG00000213828	2	240033493	240134053	442	42	95931	2.416	0.0078456	AC017028.1
ENSG00000137699	11	119931983	120106237	661	63	95931	2.409	0.0079992	TRIM29
ENSG00000006606	7	75348851	75469214	606	59	95931	2.408	0.0080201	CCL26
ENSG00000184602	16	11712270	11823015	373	38	95931	2.4044	0.008099	SNN
ENSG00000111707	12	118764185	118905840	434	26	95931	2.4038	0.0081137	SUDS3
ENSG00000185477	4	90107537	90279161	524	69	95931	2.4035	0.0081187	GPRIN3
ENSG00000166452	11	8882686	8991631	400	21	95931	2.4025	0.0081421	AKIP1
ENSG00000160882	8	143903772	144011262	510	17	95931	2.401	0.0081749	CYP11B1
ENSG00000169220	5	176734838	176849602	205	33	95931	2.3998	0.0082015	RGS14
ENSG00000136842	9	100213462	100414030	444	62	95931	2.3993	0.0082135	TMOD1
ENSG00000162994	2	55351927	55509699	575	43	95931	2.3969	0.0082667	CLHC1
ENSG00000187678	5	141639992	141756020	421	33	95931	2.3934	0.0083459	SPRY4
ENSG00000266614	18	73921121	74022069	385	23	95931	2.3915	0.0083908	RP11-94B19.4
ENSG00000258231	12	58887907	59256842	1166	72	95931	2.3902	0.0084186	RP11-362K2.2
ENSG00000126860	17	29594578	29698902	172	14	95931	2.3852	0.008534	EVI2A
ENSG00000166343	10	75133339	75243319	145	9	95931	2.3842	0.0085592	MSS51
ENSG00000044574	9	127947132	128053609	238	27	95931	2.384	0.0085627	HSPA5
ENSG00000265590	21	33901132	34034591	438	42	95931	2.3835	0.0085753	AP000275.65
ENSG00000138279	10	75084859	75223834	239	10	95931	2.3804	0.0086464	ANXA7
ENSG00000185728	8	64031112	64175346	444	34	95931	2.379	0.008681	YTHDF3
ENSG00000182572	6	27789623	27890099	290	29	95931	2.3786	0.0086895	HIST1H3I
ENSG00000186625	6	149866009	150020108	296	15	95931	2.3729	0.0088238	KATNA1
ENSG00000107331	9	139851686	139973367	1	1	95931	2.3721	0.008843	ABCA2
ENSG00000180539	9	139871916	139981234	1	1	95931	2.3721	0.008843	C9orf139
ENSG00000180549	9	139874626	139977462	1	1	95931	2.3721	0.008843	FUT7
ENSG00000107281	9	139883922	139990655	1	1	95931	2.3721	0.008843	NPDC1
ENSG00000174640	3	133601540	133821028	765	90	95931	2.3702	0.0088885	SLCO2A1
ENSG00000078795	5	137173657	137328436	287	28	95931	2.3696	0.0089036	PKD2L2
ENSG00000082684	3	122578041	122797452	729	74	95931	2.3673	0.0089601	SEMA5B
ENSG00000198558	6	27790926	27891289	292	30	95931	2.3657	0.0089977	HIST1H4L
ENSG00000126215	14	104113946	104231841	275	27	95931	2.3654	0.0090042	XRCC3
ENSG00000100711	14	104132067	104250005	274	24	95931	2.3639	0.0090424	ZFYVE21
ENSG00000099917	22	20800200	20991919	540	40	95931	2.3601	0.0091347	MED15
ENSG00000132958	13	19947017	20160903	801	28	95931	2.3601	0.0091352	TPTE2
ENSG00000115461	2	217486828	217610248	301	35	95931	2.3596	0.0091462	IGFBP5
ENSG00000164047	3	48214837	48316981	183	27	95931	2.3596	0.0091476	CAMP
ENSG00000196116	9	100124232	100308407	492	45	95931	2.3595	0.0091492	TDRD7
ENSG00000108848	17	48746905	48883574	390	54	95931	2.3556	0.0092454	LUC7L3
ENSG00000154582	8	74801404	74934522	449	42	95931	2.3546	0.0092713	TCEB1
ENSG00000169230	5	176680775	176783960	234	32	95931	2.3536	0.0092974	PRELID1
ENSG00000255423	3	73060810	73162488	354	23	95931	2.351	0.0093623	EBLN2
ENSG00000171234	4	69867081	70028705	819	21	95931	2.3466	0.0094723	UGT2B7
ENSG00000120709	5	137617624	137735416	275	24	95931	2.3462	0.0094841	FAM53C
ENSG00000179774	10	69940386	70041871	481	28	95931	2.3435	0.009551	ATOH7
ENSG00000107758	10	75146186	75305782	219	16	95931	2.343	0.0095643	PPP3CB
ENSG00000224997	14	104127607	104229149	234	31	95931	2.3421	0.0095875	AL049840.1
ENSG00000204503	1	13278196	13381692	3	1	95931	2.3414	0.0096057	PRAMEF3
ENSG00000204502	1	13309819	13419057	3	1	95931	2.3414	0.0096057	PRAMEF5
ENSG00000186814	18	32781032	32920196	320	35	95931	2.3412	0.0096113	ZSCAN30
ENSG00000197914	6	27748952	27849305	272	27	95931	2.3402	0.0096367	HIST1H4K
ENSG00000143947	2	55409039	55512989	350	39	95931	2.3392	0.0096618	RPS27A
ENSG00000163166	2	128143783	128334462	522	29	95931	2.3375	0.0097074	IWS1
ENSG00000084754	2	26363504	26517594	346	19	95931	2.3346	0.0097834	HADHA
ENSG00000156042	10	74963517	75168617	556	7	95931	2.3329	0.0098271	TTC18
ENSG00000119946	10	101038856	101204087	481	46	95931	2.3318	0.0098552	CNNM1
ENSG00000009335	7	156881607	157112066	912	49	95931	2.328	0.0099573	UBE3C
ENSG00000182698	2	220142131	220247899	327	27	95931	2.3249	0.010039	RESP18
ENSG00000238244	15	90840819	90942669	433	19	95931	2.3226	0.0101	GABARAPL3
ENSG00000265118	17	29582231	29695849	189	15	95931	2.3219	0.010119	CTD-2370N5.3
ENSG00000176635	22	30426163	30623064	491	37	95931	2.3211	0.01014	HORMAD2
ENSG00000269881	16	249546	369942	388	52	95931	2.3198	0.010177	ITFG3
ENSG00000197982	1	38222651	38325126	273	26	95931	2.3178	0.010229	C1orf122
ENSG00000099246	10	27743197	27881143	366	24	95931	2.3143	0.010326	RAB18
ENSG00000167930	16	234545	369942	429	53	95931	2.3096	0.010456	ITFG3
ENSG00000172986	3	72887224	73097289	683	45	95931	2.3091	0.010469	GXYLT2
ENSG00000185946	1	104018313	104147861	207	38	95931	2.309	0.010473	RNPC3
ENSG00000196449	1	38218616	38323857	292	27	95931	2.3084	0.01049	YRDC
ENSG00000185862	17	29580784	29691130	185	16	95931	2.3066	0.010539	EVI2B
ENSG00000119414	9	127858852	128002218	367	19	95931	2.305	0.010583	PPP6C
ENSG00000176009	11	8909119	9014580	370	20	95931	2.303	0.010639	ASCL3
ENSG00000089063	20	5030486	5143749	303	22	95931	2.3027	0.010649	TMEM230
ENSG00000203985	1	54424412	54533856	336	30	95931	2.2956	0.010849	LDLRAD1
ENSG00000145882	5	148687570	148799216	321	33	95931	2.2952	0.01086	PCYOX1L
ENSG00000158636	11	76105967	76314069	617	38	95931	2.2951	0.010865	C11orf30
ENSG00000103051	16	70464471	70607468	211	27	95931	2.2885	0.011053	COG4
ENSG00000135226	4	70096217	70210768	244	30	95931	2.2879	0.011071	UGT2B28
ENSG00000076344	16	268300	375980	386	51	95931	2.2864	0.011115	RGS11
ENSG00000188582	3	142618006	142732178	381	46	95931	2.2858	0.011132	PAQR9
ENSG00000172466	18	32862176	32975446	263	20	95931	2.2834	0.011204	ZNF24
ENSG00000182180	10	74956510	75062451	298	6	95931	2.2804	0.011291	MRPS16
ENSG00000169228	5	176678199	176780745	237	32	95931	2.2788	0.011339	RAB24
ENSG00000168959	11	88187744	88849113	2268	55	95931	2.2779	0.011366	GRM5
ENSG00000007392	16	188968	329462	360	38	95931	2.2755	0.011438	LUC7L
ENSG00000055211	6	149837430	149962884	233	17	95931	2.2754	0.011442	GINM1
ENSG00000144736	3	72748428	72961065	466	25	95931	2.274	0.011484	SHQ1
ENSG00000139618	13	32839611	33023805	464	52	95931	2.2735	0.011497	BRCA2
ENSG00000168631	6	30858749	30971998	630	40	95931	2.2721	0.01154	DPCR1
ENSG00000076826	19	7610788	7733190	507	38	95931	2.2672	0.011689	CAMSAP3
ENSG00000254827	11	2859010	2974970	415	75	95931	2.2668	0.011703	SLC22A18AS
ENSG00000197959	1	171760621	172437606	1829	86	95931	2.2656	0.011739	DNM3
ENSG00000176029	11	8891623	9004553	393	19	95931	2.2646	0.011767	C11orf16
ENSG00000121210	4	154337498	154607863	943	99	95931	2.2637	0.011796	KIAA0922
ENSG00000125848	20	14253634	14368262	380	28	95931	2.2634	0.011806	FLRT3
ENSG00000173714	17	48862011	48969709	372	38	95931	2.263	0.011818	WFIKKN2
ENSG00000160932	8	144049399	144155249	396	31	95931	2.2628	0.011825	LY6E
ENSG00000116209	1	54447347	54569177	362	33	95931	2.2623	0.011839	TMEM59
ENSG00000166348	10	75207296	75435711	411	24	95931	2.259	0.011943	USP54
ENSG00000153012	4	24950469	25082501	619	75	95931	2.2586	0.011954	LGI2
ENSG00000107338	9	37869131	38119210	777	36	95931	2.2569	0.012006	SHB
ENSG00000231213	3	146244342	146374003	732	39	95931	2.2527	0.012138	PLSCR5
ENSG00000138286	10	74877924	75054262	458	6	95931	2.2483	0.012279	FAM149B1
ENSG00000205669	14	74027649	74136592	419	39	95931	2.2465	0.012337	ACOT6
ENSG00000137409	6	36885917	37004074	505	51	95931	2.2459	0.012357	MTCH1
ENSG00000082781	3	124430795	124670265	983	50	95931	2.2429	0.01245	ITGB5
ENSG00000181408	17	80282153	80383462	534	27	95931	2.2417	0.012489	UTS2R
ENSG00000072736	16	68068654	68313162	459	21	95931	2.2379	0.012615	NFATC3
ENSG00000230610	1	38242232	38343886	233	32	95931	2.232	0.012806	AL929472.1
ENSG00000120733	5	137638285	137822717	495	38	95931	2.2308	0.012847	KDM3B
ENSG00000142453	19	10932189	11083453	331	28	95931	2.2279	0.012944	CARM1
ENSG00000118495	6	144211437	144435735	670	67	95931	2.227	0.012973	PLAGL1
ENSG00000107623	10	48375815	48488976	284	52	95931	2.2227	0.013119	GDF10
ENSG00000117560	1	172578154	172686014	269	34	95931	2.2217	0.01315	FASLG
ENSG00000118491	6	144135573	144309483	494	64	95931	2.2197	0.013219	ZC2HC1B
ENSG00000108406	17	57592886	57735706	239	20	95931	2.2177	0.013289	DHX40
ENSG00000164530	6	36872209	36982613	457	47	95931	2.2171	0.01331	PI16
ENSG00000185479	12	52790435	52895910	526	23	95931	2.217	0.01331	KRT6B
ENSG00000106868	9	114753065	114987688	711	75	95931	2.2167	0.013321	SUSD1
ENSG00000267937	21	38838740	38938973	269	23	95931	2.2151	0.013378	AP001421.1
ENSG00000165526	11	126021993	126131587	417	45	95931	2.2135	0.013432	RPUSD4
ENSG00000128944	15	40624922	40736447	314	30	95931	2.2112	0.01351	KNSTRN
ENSG00000135838	1	182708428	182849519	371	38	95931	2.2105	0.013537	NPL
ENSG00000036257	2	225284867	225500110	767	34	95931	2.2103	0.013542	CUL3
ENSG00000188227	19	37947841	38089664	297	28	95931	2.2099	0.013557	ZNF793
ENSG00000197798	11	126031309	126182881	521	38	95931	2.2097	0.013565	FAM118B
ENSG00000196260	6	30849130	30949952	479	39	95931	2.209	0.013586	SFTA2
ENSG00000242173	16	268726	383003	418	51	95931	2.2071	0.013652	ARHGDIG
ENSG00000213551	10	74893120	75058620	446	6	95931	2.2066	0.013669	DNAJC9
ENSG00000197238	6	27741884	27842257	285	29	95931	2.2062	0.013686	HIST1H4J
ENSG00000269215	5	39055358	39157350	283	34	95931	2.2049	0.013731	AC008964.1
ENSG00000130733	19	10983444	11089357	265	21	95931	2.2048	0.013733	YIPF2
ENSG00000198795	18	22591890	22982154	1077	110	95931	2.2036	0.013777	ZNF521
ENSG00000240038	1	104046437	104172156	178	40	95931	2.2034	0.013784	AMY2B
ENSG00000155858	5	157120703	157237717	388	46	95931	2.2032	0.01379	LSM11
ENSG00000164045	3	48148636	48279892	225	27	95931	2.2022	0.013827	CDC25A
ENSG00000198315	6	28059688	28177250	393	17	95931	2.2009	0.013872	ZKSCAN8
ENSG00000005073	7	27171129	27274842	257	43	95931	2.1999	0.013906	HOXA11
ENSG00000088256	19	3044408	3174002	555	75	95931	2.1987	0.013949	GNA11
ENSG00000077782	8	38218656	38376352	339	44	95931	2.1972	0.014003	FGFR1
ENSG00000174579	3	135817764	135966083	239	32	95931	2.1938	0.014125	MSL2
ENSG00000257184	7	27153154	27269632	291	47	95931	2.1916	0.014204	RP1-170O19.20
ENSG00000186812	18	32770994	32897097	300	28	95931	2.1915	0.014207	ZNF397
ENSG00000183562	11	2961093	3062563	398	26	95931	2.1898	0.014268	AC131971.1
ENSG00000131242	17	29668642	29915236	734	83	95931	2.1888	0.014305	RAB11FIP4
ENSG00000113448	5	58214865	59867947	4612	191	95931	2.1887	0.014308	PDE4D
ENSG00000158458	5	139176364	139472884	606	74	95931	2.1867	0.014382	NRG2
ENSG00000234127	6	30102232	30231204	782	31	95931	2.1849	0.014449	TRIM26
ENSG00000158163	3	137730832	137884660	380	25	95931	2.1842	0.014473	DZIP1L
ENSG00000157036	3	38487618	38633652	361	35	95931	2.1822	0.014549	EXOG
ENSG00000268432	5	157110003	157211727	372	44	95931	2.18	0.01463	AC026407.1
ENSG00000066044	19	7973463	8120543	492	40	95931	2.1796	0.014643	ELAVL1
ENSG00000204130	10	70050864	70217051	486	21	95931	2.1793	0.014656	RUFY2
ENSG00000170454	12	52767854	52878309	566	24	95931	2.1771	0.014735	KRT75
ENSG00000113272	5	157108205	157218456	393	46	95931	2.1767	0.014751	THG1L
ENSG00000127334	12	67992118	68109186	353	40	95931	2.1764	0.014763	DYRK2
ENSG00000149557	11	125265646	125416213	510	37	95931	2.1753	0.014803	FEZ1
ENSG00000182459	17	80267123	80371652	546	27	95931	2.1716	0.014944	TEX19
ENSG00000117419	1	44636742	44870932	435	32	95931	2.1696	0.015019	ERI3
ENSG00000126785	14	63620832	63809937	614	51	95931	2.1686	0.015055	RHOJ
ENSG00000144468	2	227650297	227913931	630	28	95931	2.1666	0.015132	RHBDD1
ENSG00000196812	6	28042338	28147860	377	17	95931	2.1665	0.015138	ZSCAN16
ENSG00000253293	7	27160210	27269880	278	45	95931	2.1646	0.015211	HOXA10
ENSG00000269155	6	168146210	168248927	487	45	95931	2.163	0.015271	AL009178.1
ENSG00000164048	3	48232590	48390743	348	25	95931	2.1622	0.015302	ZNF589
ENSG00000167264	16	67971649	68163223	322	23	95931	2.1621	0.015306	DUS2
ENSG00000178028	1	44629127	44736353	190	27	95931	2.1611	0.015342	DMAP1
ENSG00000138347	10	69815912	70021774	810	48	95931	2.1609	0.015352	MYPN
ENSG00000188352	9	20608308	21045954	1387	54	95931	2.1599	0.01539	FOCAD
ENSG00000185090	1	38209474	38316809	316	26	95931	2.1587	0.015436	MANEAL
ENSG00000181396	17	80297099	80426513	609	39	95931	2.1575	0.015483	OGFOD3
ENSG00000198894	14	77514440	77633630	387	53	95931	2.1552	0.015573	CIPC
ENSG00000158402	5	137570954	137724044	361	31	95931	2.154	0.015622	CDC25C
ENSG00000081138	18	63367488	63598638	838	33	95931	2.1537	0.015632	CDH7
ENSG00000159079	21	33914389	34035176	403	39	95931	2.1534	0.015644	C21orf59
ENSG00000214013	15	42515431	42695864	460	22	95931	2.1523	0.015689	GANC
ENSG00000182810	16	68005179	68107770	173	20	95931	2.1509	0.015741	DDX28
ENSG00000242247	22	43142508	43304112	710	37	95931	2.1483	0.015845	ARFGAP3
ENSG00000106031	7	27183122	27289725	262	41	95931	2.1479	0.015861	HOXA13
ENSG00000163946	3	56604161	56767265	724	27	95931	2.1477	0.015868	FAM208A
ENSG00000198848	16	55786763	55917249	408	59	95931	2.147	0.015897	CES1
ENSG00000101442	20	37327085	37450834	517	32	95931	2.1441	0.016013	ACTR5
ENSG00000187122	10	98707795	98995677	792	84	95931	2.1435	0.016038	SLIT1
ENSG00000173085	4	84132689	84256067	483	25	95931	2.1418	0.016107	COQ2
ENSG00000107618	10	48331487	48440991	249	51	95931	2.1414	0.016122	RBP3
ENSG00000142444	19	10989409	11094211	267	23	95931	2.1382	0.01625	C19orf52
ENSG00000124641	6	41823092	41938877	273	29	95931	2.1381	0.016255	MED20
ENSG00000145920	5	175173313	175361023	447	47	95931	2.1373	0.016285	CPLX2
ENSG00000120729	5	137153480	137273540	179	32	95931	2.1359	0.016342	MYOT
ENSG00000015568	2	110500335	110665272	7	4	95931	2.133	0.016462	RGPD5
ENSG00000198898	7	116401124	116612103	408	39	95931	2.1329	0.016468	CAPZA2
ENSG00000178342	18	77573668	77710184	448	39	95931	2.1323	0.016492	KCNG2
ENSG00000112578	6	41838926	41950784	277	31	95931	2.1316	0.016519	BYSL
ENSG00000184984	15	34210921	34407291	618	31	95931	2.1291	0.016623	CHRM5
ENSG00000164611	5	159798829	159905748	329	48	95931	2.129	0.016628	PTTG1
ENSG00000126214	14	103978233	104217888	649	32	95931	2.1288	0.016635	KLC1
ENSG00000257599	12	29492227	29690421	732	62	95931	2.1279	0.016671	OVCH1-AS1
ENSG00000118420	6	83552117	83825560	829	36	95931	2.1253	0.016779	UBE3D
ENSG00000187950	12	29515407	29700619	721	59	95931	2.1248	0.0168	OVCH1
ENSG00000076003	2	136547196	136683996	262	12	95931	2.1207	0.016972	MCM6
ENSG00000114850	3	156207929	156322973	397	32	95931	2.1154	0.0172	SSR3
ENSG00000157350	16	70363338	70523140	211	50	95931	2.114	0.017259	ST3GAL2
ENSG00000078399	7	27152054	27260117	268	45	95931	2.1105	0.017408	HOXA9
ENSG00000122882	10	74839913	74978813	332	6	95931	2.1103	0.017415	ECD
ENSG00000116698	1	183391351	183617381	643	43	95931	2.1082	0.017507	SMG7
ENSG00000019186	20	52719988	52840512	624	55	95931	2.1081	0.017512	CYP24A1
ENSG00000178235	13	84401344	84506528	374	29	95931	2.1068	0.017569	SLITRK1
ENSG00000176515	6	1030164	1155181	514	59	95931	2.1042	0.017682	AL033381.1
ENSG00000256500	14	103979299	104202261	611	30	95931	2.1032	0.017723	RP11-73M18.2
ENSG00000164619	7	33894523	34245484	970	100	95931	2.1023	0.017763	BMPER
ENSG00000116701	1	183474698	183610011	432	36	95931	2.1001	0.017859	NCF2
ENSG00000107959	10	3129920	3265003	858	67	95931	2.0988	0.017916	PITRM1
ENSG00000002822	7	1805429	2322878	2730	51	95931	2.0981	0.017947	MAD1L1
ENSG00000166405	11	8077597	8240602	751	55	95931	2.097	0.017996	RIC3
ENSG00000204882	8	142316600	142427367	384	40	95931	2.0962	0.018031	GPR20
ENSG00000184108	4	189010573	189118897	782	53	95931	2.0916	0.018239	TRIML1
ENSG00000188921	9	20945306	21081635	447	39	95931	2.0904	0.018289	PTPLAD2
ENSG00000174450	15	23634645	23742381	246	22	95931	2.0898	0.018319	GOLGA6L2
ENSG00000108839	17	6849384	6964055	354	37	95931	2.0884	0.018381	ALOX12
ENSG00000146521	6	168135217	168247539	531	47	95931	2.0878	0.018408	C6orf123
ENSG00000103978	15	42452730	42615861	321	20	95931	2.0875	0.018424	TMEM87A
ENSG00000153066	16	11722936	11886734	543	45	95931	2.0874	0.018424	TXNDC11
ENSG00000165671	5	176510026	176777216	703	31	95931	2.0873	0.01843	NSD1
ENSG00000196712	17	29371945	29759134	670	23	95931	2.0842	0.01857	NF1
ENSG00000204632	6	29744744	29848902	1970	37	95931	2.0822	0.018661	HLA-G
ENSG00000117707	1	214106524	214264595	446	51	95931	2.0793	0.018796	PROX1
ENSG00000166147	15	48650503	48988046	774	30	95931	2.0775	0.018877	FBN1
ENSG00000140577	15	91023157	91238577	693	33	95931	2.0744	0.019022	CRTC3
ENSG00000166321	10	74820217	74941586	312	6	95931	2.0698	0.019236	NUDT13
ENSG00000196266	1	159233460	159334449	330	25	95931	2.0682	0.019312	OR10J3
ENSG00000117090	1	160527890	160667085	501	59	95931	2.0678	0.019328	SLAMF1
ENSG00000169908	3	149036809	149145652	363	38	95931	2.0672	0.019356	TM4SF1
ENSG00000162341	11	68766365	68908072	458	37	95931	2.0672	0.019358	TPCN2
ENSG00000086506	16	180452	281180	232	36	95931	2.0647	0.019473	HBQ1
ENSG00000106178	7	75390983	75502674	527	45	95931	2.0627	0.019571	CCL24
ENSG00000115457	2	217447551	217579159	318	63	95931	2.0626	0.019573	IGFBP2
ENSG00000197746	10	73526055	73661126	561	43	95931	2.0595	0.019724	PSAP
ENSG00000133985	14	71058504	71192077	507	75	95931	2.0593	0.019733	TTC9
ENSG00000175348	11	8918841	9036558	394	21	95931	2.0591	0.019742	TMEM9B
ENSG00000179639	1	159209504	159328014	402	29	95931	2.0585	0.019772	FCER1A
ENSG00000003147	7	8102814	8352317	1109	133	95931	2.0579	0.019801	ICA1
ENSG00000118492	6	146870101	147186598	926	81	95931	2.0572	0.019834	ADGB
ENSG00000103355	16	2783954	2887949	201	40	95931	2.0572	0.019834	PRSS33
ENSG00000064309	11	125775691	125983230	815	72	95931	2.0551	0.019936	CDON
ENSG00000128928	15	40647686	40778146	315	28	95931	2.0518	0.020093	IVD
ENSG00000136237	7	22107856	22446763	1312	88	95931	2.0517	0.0201	RAPGEF5
ENSG00000180346	4	89983968	90086050	455	34	95931	2.0498	0.020194	TIGD2
ENSG00000135829	1	182758504	182906886	382	24	95931	2.0481	0.020277	DHX9
ENSG00000179673	17	45005523	45106614	392	21	95931	2.0475	0.020304	RPRML
ENSG00000164713	7	97831691	97987162	449	24	95931	2.0458	0.020389	BRI3
ENSG00000163710	3	142484764	142658045	527	49	95931	2.0451	0.020424	PCOLCE2
ENSG00000206172	16	176679	277521	240	39	95931	2.0441	0.02047	HBA1
ENSG00000125255	13	103646350	103769196	498	61	95931	2.0434	0.020509	SLC10A2
ENSG00000163605	3	72995936	73168350	632	30	95931	2.0429	0.020532	PPP4R2
ENSG00000010932	1	171167638	171305117	435	38	95931	2.0421	0.02057	FMO1
ENSG00000153157	6	10698027	11029553	931	82	95931	2.0412	0.020615	SYCP2L
ENSG00000167994	11	61614773	61737741	345	48	95931	2.0404	0.020658	RAB3IL1
ENSG00000082293	6	70526463	70969679	1376	78	95931	2.0399	0.020679	COL19A1
ENSG00000104964	19	3002908	3113105	364	76	95931	2.0388	0.020733	AES
ENSG00000131013	6	149775869	149917174	350	26	95931	2.0388	0.020736	PPIL4
ENSG00000085491	1	108626658	108793471	614	37	95931	2.0383	0.02076	SLC25A24
ENSG00000268485	2	242117319	242218850	344	51	95931	2.0379	0.02078	AC104841.2
ENSG00000137411	6	30826019	30944236	548	34	95931	2.0377	0.02079	VARS2
ENSG00000167995	11	61667293	61782987	365	44	95931	2.0353	0.020912	BEST1
ENSG00000126861	17	29549031	29674557	201	16	95931	2.0351	0.02092	OMG
ENSG00000186496	18	32896661	33007301	248	32	95931	2.0348	0.020933	ZNF396
ENSG00000168917	3	136487489	136624734	404	21	95931	2.0319	0.021084	SLC35G2
ENSG00000122687	7	2223866	2331840	489	40	95931	2.0316	0.021098	FTSJ2
ENSG00000197170	17	65284032	65412743	310	45	95931	2.0302	0.021167	PSMD12
ENSG00000116745	1	68844505	68965642	462	33	95931	2.0269	0.021337	RPE65
ENSG00000072195	2	220249568	220413009	408	55	95931	2.0216	0.021608	SPEG
ENSG00000100600	14	93120152	93265047	482	66	95931	2.0215	0.021612	LGMN
ENSG00000269964	6	78350375	78686691	1214	31	95931	2.0209	0.021645	MEI4
ENSG00000171872	1	44534522	44650812	410	39	95931	2.0201	0.021684	KLF17
ENSG00000167261	16	67971297	68084489	181	23	95931	2.0186	0.021767	DPEP2
ENSG00000187689	4	71334257	71448459	653	26	95931	2.0138	0.022017	AMTN
ENSG00000123395	12	52413030	52521278	323	33	95931	2.0135	0.022032	C12orf44
ENSG00000165494	11	82818030	82948493	285	44	95931	2.0123	0.022095	PCF11
ENSG00000170465	12	52812300	52917569	525	16	95931	2.0089	0.022273	KRT6C
ENSG00000122884	10	74716975	74906732	421	19	95931	2.0075	0.022347	P4HA1
ENSG00000158470	20	48199482	48380415	591	37	95931	2.005	0.022484	B4GALT5
ENSG00000187037	7	37673399	37923390	889	41	95931	2.0045	0.022507	GPR141
ENSG00000164483	6	130415460	130736570	1476	42	95931	2.0029	0.022593	SAMD3
ENSG00000137185	6	28142664	28251260	288	23	95931	1.9989	0.02281	ZSCAN9
ENSG00000182667	11	131190373	132256716	3676	285	95931	1.9984	0.022839	NTM
ENSG00000172113	3	48284754	48393175	258	12	95931	1.9981	0.022852	NME6
ENSG00000088899	20	3093263	3204192	412	49	95931	1.998	0.022859	LZTS3
ENSG00000259164	14	77514654	77741805	889	71	95931	1.9967	0.022931	RP11-463C8.4
ENSG00000113749	5	175035033	175163245	282	43	95931	1.9943	0.023058	HRH2
ENSG00000105784	7	87206864	87511611	631	30	95931	1.9942	0.023065	RUNDC3B
ENSG00000214643	6	49863814	49967157	298	26	95931	1.9936	0.023099	DEFB133
ENSG00000149554	11	125445036	125596150	550	24	95931	1.9918	0.023199	CHEK1
ENSG00000162374	1	50463686	50719458	406	48	95931	1.991	0.023241	ELAVL4
ENSG00000189167	13	32827837	32939481	305	37	95931	1.9896	0.023316	ZAR1L
ENSG00000197756	2	217312912	217493903	575	53	95931	1.9888	0.023359	RPL37A
ENSG00000164609	5	159778648	159898718	359	49	95931	1.9885	0.023377	SLU7
ENSG00000133687	12	29603773	29987692	1671	119	95931	1.9879	0.023409	TMTC1
ENSG00000087502	12	29440285	29584122	507	30	95931	1.9873	0.023445	ERGIC2
ENSG00000167996	11	61677190	61785132	348	39	95931	1.9823	0.023724	FTH1
ENSG00000177791	10	75341412	75451515	235	19	95931	1.9817	0.023755	MYOZ1
ENSG00000110975	12	33477173	33642754	486	27	95931	1.9817	0.023755	SYT10
ENSG00000109667	4	9722777	10106560	1846	48	95931	1.9778	0.023974	SLC2A9
ENSG00000177465	14	74008410	74113200	387	35	95931	1.9759	0.024085	ACOT4
ENSG00000183709	19	39709154	39810732	340	38	95931	1.9736	0.024215	IFNL2
ENSG00000103067	16	68213014	68322005	206	21	95931	1.9712	0.024351	ESRP2
ENSG00000112992	5	43552794	43757507	599	25	95931	1.9701	0.024414	NNT
ENSG00000175899	12	9170260	9318825	352	21	95931	1.969	0.024479	A2M
ENSG00000142611	1	2935732	3405185	1797	179	95931	1.9689	0.024481	PRDM16
ENSG00000169976	6	144366018	144466754	319	40	95931	1.9687	0.024494	SF3B5
ENSG00000215067	17	6729954	6965668	718	83	95931	1.967	0.024591	AC027763.2
ENSG00000268217	5	72844203	72946845	284	20	95931	1.9657	0.024666	AC008387.1
ENSG00000090971	19	55946371	56048935	419	67	95931	1.9655	0.02468	NAT14
ENSG00000138463	3	122463642	122649986	597	35	95931	1.9639	0.024773	DIRC2
ENSG00000093217	3	38338251	38512839	630	43	95931	1.9625	0.024852	XYLB
ENSG00000106268	7	2231857	2340781	475	39	95931	1.9615	0.024908	NUDT1
ENSG00000120256	6	150089934	150236199	418	16	95931	1.9601	0.024992	LRP11
ENSG00000185615	16	283152	387215	393	49	95931	1.9593	0.02504	PDIA2
ENSG00000131459	5	179677690	179830387	703	57	95931	1.9587	0.025076	GFPT2
ENSG00000139117	12	38990624	39351232	1170	36	95931	1.9585	0.025088	CPNE8
ENSG00000198171	20	3120996	3235331	466	51	95931	1.958	0.025115	DDRGK1
ENSG00000110274	11	117135273	117333984	640	64	95931	1.9575	0.025143	CEP164
ENSG00000183654	5	16017248	16230871	587	65	95931	1.9558	0.025243	2023-03-11
ENSG00000196374	6	27732822	27833267	272	27	95931	1.9547	0.025308	HIST1H2BM
ENSG00000118849	3	158364681	158500485	460	26	95931	1.952	0.025466	RARRES1
ENSG00000140323	15	40600436	40713257	314	34	95931	1.952	0.025466	DISP2
ENSG00000166444	11	8664898	8982498	1014	44	95931	1.9505	0.025556	ST5
ENSG00000182611	6	27732112	27832607	272	27	95931	1.9488	0.02566	HIST1H2AJ
ENSG00000187626	6	28162401	28277011	325	27	95931	1.9487	0.025666	ZKSCAN4
ENSG00000183255	21	46219500	46343752	623	63	95931	1.9485	0.025675	PTTG1IP
ENSG00000262633	17	44950499	45174520	756	29	95931	1.9485	0.025677	RP11-156P1.2
ENSG00000182934	11	126082814	126189039	296	26	95931	1.9474	0.025741	SRPR
ENSG00000204449	11	89714274	89856558	144	18	95931	1.9441	0.02594	TRIM49C
ENSG00000221886	5	159770155	159877104	309	40	95931	1.9395	0.026222	C5orf54
ENSG00000158092	3	136531050	136718665	436	20	95931	1.9391	0.026246	NCK1
ENSG00000146192	6	36923422	37046846	479	52	95931	1.9389	0.026254	FGD2
ENSG00000116171	1	53342901	53567375	910	30	95931	1.9381	0.026303	SCP2
ENSG00000091831	6	151927826	152500754	2113	127	95931	1.938	0.026313	ESR1
ENSG00000131183	5	176756236	176875849	205	36	95931	1.9373	0.026353	SLC34A1
ENSG00000145979	6	13216774	13378815	626	32	95931	1.9356	0.02646	TBC1D7
ENSG00000215251	20	3077165	3190543	393	51	95931	1.9346	0.026518	FASTKD5
ENSG00000163644	4	89128772	89255921	377	45	95931	1.9341	0.026547	PPM1K
ENSG00000160207	21	44899072	45129374	567	19	95931	1.9334	0.026594	HSF2BP
ENSG00000196331	6	27811203	27911669	304	31	95931	1.9332	0.026607	HIST1H2BO
ENSG00000187189	6	116521151	116625261	315	24	95931	1.9332	0.026608	TSPYL4
ENSG00000149218	11	94772974	94915809	481	61	95931	1.9326	0.026641	ENDOD1
ENSG00000197483	19	55937699	56045854	423	70	95931	1.9326	0.026644	ZNF628
ENSG00000129757	11	2854443	2957111	365	71	95931	1.9313	0.026723	CDKN1C
ENSG00000197632	18	61488926	61621124	524	16	95931	1.9313	0.026725	SERPINB2
ENSG00000185163	12	132571139	132678880	436	45	95931	1.9302	0.026791	DDX51
ENSG00000075303	7	87412883	87555672	286	21	95931	1.93	0.026803	SLC25A40
ENSG00000057608	10	5757186	5934095	723	53	95931	1.9281	0.026922	GDI2
ENSG00000269089	11	61685453	61786755	337	39	95931	1.9257	0.027072	AP003733.1
ENSG00000105373	19	48198779	48310315	450	39	95931	1.9244	0.027155	GLTSCR2
ENSG00000188536	16	172846	273709	235	39	95931	1.9243	0.027158	HBA2
ENSG00000266733	17	28834130	28940511	260	27	95931	1.924	0.027177	TBC1D29
ENSG00000162148	11	61198592	61308403	310	27	95931	1.9225	0.027273	PPP1R32
ENSG00000163249	2	208526264	208676563	440	35	95931	1.9223	0.027285	CCNYL1
ENSG00000066294	1	160460885	160599306	588	26	95931	1.9221	0.027294	CD84
ENSG00000162951	2	80465483	80581874	347	49	95931	1.9216	0.027327	LRRTM1
ENSG00000110619	11	2972152	3128843	623	38	95931	1.9209	0.02737	CARS
ENSG00000182346	13	106068216	106193383	461	40	95931	1.9199	0.027435	DAOA
ENSG00000032444	19	7548890	7676650	524	55	95931	1.9199	0.027436	PNPLA6
ENSG00000076258	1	171233347	171361223	333	24	95931	1.9187	0.027513	FMO4
ENSG00000268614	19	7548481	7654945	468	56	95931	1.9177	0.027572	CTD-2207O23.10
ENSG00000054179	9	139892550	139998497	2	1	95931	1.9152	0.027731	ENTPD2
ENSG00000186193	9	139906581	140015040	2	1	95931	1.9152	0.027731	SAPCD2
ENSG00000185130	6	27725257	27825709	279	27	95931	1.915	0.027745	HIST1H2BL
ENSG00000197891	11	64308113	64419820	213	26	95931	1.9111	0.027994	SLC22A12
ENSG00000112983	5	137425455	137564675	261	27	95931	1.91	0.028066	BRD8
ENSG00000110076	11	64323646	64540660	366	27	95931	1.9091	0.028125	NRXN2
ENSG00000233224	6	27810477	27910963	305	30	95931	1.9088	0.028144	HIST1H2AM
ENSG00000164342	4	186940306	187059223	510	55	95931	1.9086	0.028157	TLR3
ENSG00000108433	17	44950483	45155003	688	31	95931	1.9085	0.028162	GOSR2
ENSG00000203813	6	27727842	27828314	279	27	95931	1.9073	0.028244	HIST1H3H
ENSG00000110060	11	125713381	125823116	439	41	95931	1.9069	0.028267	PUS3
ENSG00000198331	11	125703509	125820543	481	39	95931	1.9067	0.028281	HYLS1
ENSG00000204220	6	33207079	33316178	314	30	95931	1.9063	0.028307	PFDN6
ENSG00000100225	22	32820663	32944818	535	62	95931	1.9059	0.028333	FBXO7
ENSG00000177684	6	49877962	49981818	303	23	95931	1.9047	0.028412	DEFB114
ENSG00000145283	4	87694621	87820416	370	18	95931	1.904	0.028455	SLC10A6
ENSG00000124143	20	37180577	37329678	455	53	95931	1.9036	0.02848	ARHGAP40
ENSG00000101265	20	4710669	4854291	779	74	95931	1.9021	0.028577	RASSF2
ENSG00000197153	6	27808093	27910884	310	30	95931	1.8992	0.028766	HIST1H3J
ENSG00000183423	4	110719358	110843471	382	26	95931	1.8982	0.028832	LRIT3
ENSG00000141934	19	231040	341393	357	30	95931	1.8973	0.028897	PPAP2C
ENSG00000204544	6	30901495	31007680	930	40	95931	1.8961	0.028971	MUC21
ENSG00000066230	5	423425	574447	796	50	95931	1.8947	0.029063	SLC9A3
ENSG00000174564	3	136615072	136779927	414	38	95931	1.8938	0.029124	IL20RB
ENSG00000255587	6	36633256	36749870	521	43	95931	1.8934	0.029152	RAB44
ENSG00000010165	1	171700788	171833163	493	27	95931	1.8932	0.029163	METTL13
ENSG00000096717	10	69594427	69728147	375	23	95931	1.8925	0.029213	SIRT1
ENSG00000165548	14	77532911	77775838	926	80	95931	1.8916	0.029272	TMEM63C
ENSG00000205356	7	97793936	97931563	420	34	95931	1.8892	0.029436	TECPR1
ENSG00000196747	6	27725899	27826429	280	26	95931	1.8889	0.02945	HIST1H2AI
ENSG00000266956	17	34260692	34367306	515	42	95931	1.8879	0.029516	CTB-186H2.3
ENSG00000163251	2	208577310	208684287	257	28	95931	1.8877	0.029532	FZD5
ENSG00000261272	6	30928251	31053179	1331	51	95931	1.8874	0.029555	MUC22
ENSG00000070214	9	107956903	108251452	879	53	95931	1.8872	0.029569	SLC44A1
ENSG00000187733	1	104243028	104351312	96	22	95931	1.8865	0.029612	AMY1C
ENSG00000071537	14	81887893	82050205	468	50	95931	1.8862	0.029636	SEL1L
ENSG00000176845	17	80987567	81102864	401	38	95931	1.8858	0.029661	METRNL
ENSG00000184967	12	132578993	132687013	460	50	95931	1.8842	0.029766	NOC4L
ENSG00000184990	14	105169437	105284831	405	46	95931	1.8842	0.029769	SIVA1
ENSG00000140107	14	100739674	100846715	325	40	95931	1.8836	0.02981	SLC25A47
ENSG00000147869	9	14669722	14772715	519	59	95931	1.8819	0.029925	CER1
ENSG00000269415	3	59907215	60007583	569	42	95931	1.8813	0.029967	NPCDR1
ENSG00000132563	5	137724706	137832658	330	32	95931	1.8803	0.030034	REEP2
ENSG00000214642	6	49886390	49987338	305	24	95931	1.88	0.030055	DEFB113
ENSG00000163714	3	142633339	142829567	523	38	95931	1.8769	0.030266	U2SURP
ENSG00000179954	19	55949771	56080465	579	84	95931	1.8759	0.030337	SSC5D
ENSG00000137473	4	147577790	147917034	913	39	95931	1.8752	0.030385	TTC29
ENSG00000165661	9	139048179	139187687	527	65	95931	1.8745	0.030432	QSOX2
ENSG00000141096	16	67959566	68064732	153	22	95931	1.8735	0.030499	DPEP3
ENSG00000161652	19	50605805	50716452	267	20	95931	1.8728	0.030547	IZUMO2
ENSG00000124279	5	7809272	7919150	506	46	95931	1.8717	0.030627	FASTKD3
ENSG00000054356	2	220104345	220224370	351	27	95931	1.871	0.030672	PTPRN
ENSG00000164663	6	41707634	41913099	466	36	95931	1.8706	0.0307	USP49
ENSG00000118007	3	136005077	136521220	1039	32	95931	1.8698	0.030756	STAG1
ENSG00000165495	11	124984583	125353285	1228	132	95931	1.8694	0.030786	PKNOX2
ENSG00000165219	9	127974073	128179486	470	35	95931	1.8692	0.030795	GAPVD1
ENSG00000189134	6	28177098	28278736	285	25	95931	1.8686	0.030836	NKAPL
ENSG00000196639	3	11128779	11355243	741	71	95931	1.8679	0.030889	HRH1
ENSG00000221968	11	61590991	61709523	325	38	95931	1.8674	0.030919	FADS3
ENSG00000100811	14	100654635	100799129	381	41	95931	1.8655	0.031055	YY1
ENSG00000157833	2	26345960	26462532	264	22	95931	1.8651	0.031085	GAREML
ENSG00000227839	1	50409990	50511874	144	24	95931	1.8632	0.031214	AL645730.2
ENSG00000109181	4	69631711	69746914	451	17	95931	1.8628	0.031246	UGT2B10
ENSG00000103148	16	84273	238859	451	55	95931	1.8626	0.031259	NPRL3
ENSG00000166317	10	75354639	75473561	230	22	95931	1.8625	0.031268	SYNPO2L
ENSG00000104980	19	7941603	8058805	379	49	95931	1.8614	0.031344	TIMM44
ENSG00000161574	17	34260692	34378660	543	45	95931	1.8612	0.031357	CCL15-CCL14
ENSG00000213494	17	34260327	34379100	544	44	95931	1.8603	0.031425	CCL14
ENSG00000094755	5	170140354	170291051	591	58	95931	1.8593	0.031491	GABRP
ENSG00000109832	11	125723271	125843158	483	46	95931	1.8555	0.031761	DDX25
ENSG00000139597	13	32924861	33052315	269	37	95931	1.8553	0.031775	N4BP2L1
ENSG00000256053	14	103979299	104123860	428	29	95931	1.8541	0.031861	APOPT1
ENSG00000135090	12	118537606	118860750	830	34	95931	1.854	0.031868	TAOK3
ENSG00000196683	7	22802251	22912470	516	36	95931	1.8498	0.032168	TOMM7
ENSG00000006634	7	87455531	87588856	256	23	95931	1.8497	0.032175	DBF4
ENSG00000182793	6	52646453	52760893	359	23	95931	1.8497	0.03218	GSTA5
ENSG00000187664	19	19316450	19423605	281	27	95931	1.8492	0.032218	HAPLN4
ENSG00000089486	16	4510676	4638829	393	24	95931	1.8489	0.032234	CDIP1
ENSG00000063015	17	27231919	27383458	275	48	95931	1.8485	0.032264	SEZ6
ENSG00000115850	2	136495410	136644750	315	14	95931	1.8484	0.032273	LCT
ENSG00000189091	16	70507691	70658820	305	23	95931	1.8479	0.032306	SF3B3
ENSG00000150401	13	114060134	114195267	658	45	95931	1.8477	0.032323	DCUN1D2
ENSG00000256591	11	61146692	61303294	385	28	95931	1.8474	0.032342	RP11-286N22.8
ENSG00000232423	1	12948181	13167751	12	4	95931	1.8463	0.032422	PRAMEF6
ENSG00000070882	7	24786158	25071253	1024	84	95931	1.8459	0.032456	OSBPL3
ENSG00000141367	17	57647219	57823671	279	19	95931	1.8455	0.032482	CLTC
ENSG00000100311	22	39569364	39690756	542	45	95931	1.8445	0.032554	PDGFB
ENSG00000132646	20	5045599	5157272	296	24	95931	1.8415	0.032771	PCNA
ENSG00000004399	3	129224018	129375661	476	38	95931	1.8393	0.032934	PLXND1
ENSG00000185019	20	3038219	3190842	454	64	95931	1.8385	0.032994	UBOX5
ENSG00000172940	3	38257303	38369806	333	20	95931	1.8371	0.033095	SLC22A13
ENSG00000178804	3	129212057	129320310	329	30	95931	1.8367	0.033124	H1FOO
ENSG00000179397	1	244567679	244854479	949	69	95931	1.8364	0.033152	C1orf101
ENSG00000204084	1	38276369	38462729	520	28	95931	1.8341	0.033319	INPP5B
ENSG00000121753	1	32142718	32280494	240	45	95931	1.834	0.033325	BAI2
ENSG00000010810	6	111931535	112244655	1107	55	95931	1.8338	0.033343	FYN
ENSG00000069122	6	46770249	46972680	808	49	95931	1.8327	0.033422	GPR116
ENSG00000189241	6	116547741	116651066	329	23	95931	1.8321	0.033471	TSPYL1
ENSG00000100726	16	1493345	1610458	651	63	95931	1.8289	0.033709	TELO2
ENSG00000184162	19	19262225	19364233	328	32	95931	1.8288	0.033712	NR2C2AP
ENSG00000197279	6	27998753	28107341	395	19	95931	1.8288	0.033713	ZNF165
ENSG00000169006	2	11748304	11860290	468	75	95931	1.828	0.033773	NTSR2
ENSG00000152254	2	169707750	169816505	342	32	95931	1.8278	0.033793	G6PC2
ENSG00000229453	3	48298336	48419831	311	16	95931	1.825	0.034001	SPINK8
ENSG00000137269	6	53609295	53838919	677	27	95931	1.8235	0.034116	LRRC1
ENSG00000175267	16	22053859	22218287	286	39	95931	1.8233	0.034128	VWA3A
ENSG00000213759	4	70015669	70130449	730	26	95931	1.8229	0.034157	UGT2B11
ENSG00000146013	5	137538068	137660360	282	30	95931	1.8201	0.034369	GFRA3
ENSG00000071127	4	10025963	10168573	909	35	95931	1.8201	0.034375	WDR1
ENSG00000164338	5	72811268	72927794	383	32	95931	1.8185	0.034493	UTP15
ENSG00000113658	5	135418534	135574435	366	20	95931	1.8167	0.03463	SMAD5
ENSG00000150281	16	30857928	30964881	145	15	95931	1.8165	0.034648	CTF1
ENSG00000122696	9	37829400	37954350	330	28	95931	1.8164	0.034656	SLC25A51
ENSG00000067798	12	78174685	78656790	1770	111	95931	1.8162	0.034668	NAV3
ENSG00000110074	11	126088950	126198026	307	26	95931	1.8153	0.034736	FOXRED1
ENSG00000181826	4	37542422	37737998	937	97	95931	1.8137	0.034863	RELL1
ENSG00000112137	6	12667893	13338645	2000	104	95931	1.812	0.034995	PHACTR1
ENSG00000116205	1	54469260	54628192	497	48	95931	1.8119	0.035002	TCEANC2
ENSG00000233041	15	40593234	40698635	285	38	95931	1.8112	0.035056	PHGR1
ENSG00000214854	22	39606865	39707063	406	50	95931	1.811	0.035068	AL031590.1
ENSG00000166862	22	36909968	37149603	820	91	95931	1.8078	0.035322	CACNG2
ENSG00000161573	17	34253529	34358532	502	46	95931	1.8075	0.035342	CCL16
ENSG00000205420	12	52830958	52937041	555	21	95931	1.8061	0.035451	KRT6A
ENSG00000170917	4	123759852	123894123	508	31	95931	1.8056	0.035489	NUDT6
ENSG00000172939	3	38156580	38346979	416	32	95931	1.8046	0.035566	OXSR1
ENSG00000187288	3	9858398	9971938	369	43	95931	1.8035	0.035659	CIDEC
ENSG00000237441	6	33209431	33317101	313	26	95931	1.8033	0.035674	RGL2
ENSG00000204642	6	29640552	29756305	1673	40	95931	1.8032	0.035682	HLA-F
ENSG00000077498	11	88860620	89078927	598	27	95931	1.8028	0.035711	TYR
ENSG00000171195	4	71246209	71398714	835	28	95931	1.8026	0.035727	MUC7
ENSG00000099385	16	30794947	30956281	203	19	95931	1.8024	0.035745	BCL7C
ENSG00000127990	7	94164542	94335521	356	32	95931	1.8019	0.035779	SGCE
ENSG00000111817	6	116525336	116812424	820	52	95931	1.8018	0.035789	DSE
ENSG00000162601	1	59070411	59215764	647	26	95931	1.8007	0.035879	MYSM1
ENSG00000085760	2	55413731	55546483	440	46	95931	1.7994	0.03598	MTIF2
ENSG00000171495	5	40948119	41121444	774	49	95931	1.7988	0.036025	MROH2B
ENSG00000182601	16	25653347	26199009	2130	196	95931	1.7985	0.036051	HS3ST4
ENSG00000138744	4	76781809	76912204	400	36	95931	1.7973	0.036147	NAAA
ENSG00000131943	19	30141721	30256364	391	41	95931	1.7966	0.036198	C19orf12
ENSG00000188549	15	40573653	40683168	289	43	95931	1.7957	0.036273	C15orf52
ENSG00000104432	8	79537978	79767758	698	33	95931	1.7939	0.036416	IL7
ENSG00000119718	14	75419614	75526292	225	20	95931	1.7937	0.03643	EIF2B2
ENSG00000167566	12	50134929	50272533	449	39	95931	1.7917	0.036587	NCKAP5L
ENSG00000175352	11	8952123	9075596	414	28	95931	1.7913	0.036625	NRIP3
ENSG00000090054	9	94744281	94927666	728	39	95931	1.7898	0.036745	SPTLC1
ENSG00000135355	6	90554188	90655839	356	46	95931	1.7891	0.036802	GJA10
ENSG00000151617	4	148352069	148516106	441	46	95931	1.7881	0.03688	EDNRA
ENSG00000106772	9	79176292	79571003	1339	115	95931	1.788	0.036884	PRUNE2
ENSG00000171855	9	21027104	21127943	347	39	95931	1.7878	0.036903	IFNB1
ENSG00000189152	17	18980782	19112489	12	4	95931	1.7867	0.036994	GRAPL
ENSG00000214844	17	18991448	19091895	12	4	95931	1.7867	0.036994	AC007952.1
ENSG00000197665	17	19009040	19112424	12	4	95931	1.7867	0.036994	AC007952.6
ENSG00000268936	11	134805246	134906693	600	24	95931	1.7865	0.037006	AP003062.1
ENSG00000180104	5	393273	522052	731	48	95931	1.7861	0.037042	EXOC3
ENSG00000198816	19	7530178	7635912	474	62	95931	1.7816	0.03741	ZNF358
ENSG00000254106	5	109168883	109270452	350	45	95931	1.7815	0.037419	AC011366.3
ENSG00000237353	11	125653211	125759964	433	18	95931	1.7812	0.037438	PATE4
ENSG00000181322	3	137930279	138098728	261	37	95931	1.7809	0.037461	NME9
ENSG00000117533	1	171619300	171761387	598	24	95931	1.7797	0.037559	VAMP4
ENSG00000188242	5	416239	523213	641	38	95931	1.7792	0.037603	CTD-2228K2.5
ENSG00000234769	16	14043	119452	146	18	95931	1.778	0.0377	WASH4P
ENSG00000124827	6	10823456	10932174	355	43	95931	1.7769	0.037792	GCM2
ENSG00000161850	12	52737715	52850139	502	34	95931	1.7765	0.037823	KRT82
ENSG00000267970	7	48837362	48941221	457	43	95931	1.7765	0.037825	AC004899.1
ENSG00000163904	3	185250284	185401339	383	23	95931	1.7748	0.037964	SENP2
ENSG00000090674	19	7537512	7648895	502	65	95931	1.7678	0.038545	MCOLN1
ENSG00000168298	6	26106559	26207343	330	34	95931	1.7677	0.038553	HIST1H1E
ENSG00000115718	2	128126003	128236822	325	28	95931	1.7671	0.038602	PROC
ENSG00000147548	8	38077215	38289790	311	20	95931	1.7668	0.038634	WHSC1L1
ENSG00000131378	3	16305081	16605533	1060	83	95931	1.7659	0.038704	RFTN1
ENSG00000206579	8	55964949	56504613	1837	105	95931	1.7659	0.038707	XKR4
ENSG00000153989	6	117946665	118081803	453	55	95931	1.7651	0.038775	NUS1
ENSG00000256715	21	14691931	14795386	434	25	95931	1.7645	0.03882	AL050302.1
ENSG00000166211	12	101819199	101930775	405	51	95931	1.7636	0.038896	SPIC
ENSG00000092529	15	42590301	42754516	431	28	95931	1.7634	0.038918	CAPN3
ENSG00000123352	12	49710367	49971205	612	32	95931	1.763	0.03895	SPATS2
ENSG00000148634	10	69631665	69885105	626	30	95931	1.7622	0.039016	HERC4
ENSG00000206177	16	153891	266767	268	36	95931	1.7609	0.039123	HBM
ENSG00000100239	22	50731733	50933514	792	51	95931	1.761	0.039123	PPP6R2
ENSG00000268864	19	54052882	54156751	298	53	95931	1.7609	0.039132	CTB-167G5.5
ENSG00000132405	4	6860969	7084845	823	46	95931	1.7604	0.039174	TBC1D14
ENSG00000188817	3	63588344	63714696	553	53	95931	1.76	0.0392	SNTN
ENSG00000164008	1	43182940	43313968	321	36	95931	1.7598	0.039223	C1orf50
ENSG00000004866	7	116543292	116920157	782	82	95931	1.7595	0.039244	ST7
ENSG00000152495	5	110509351	110880584	1160	73	95931	1.7594	0.039259	CAMK4
ENSG00000160683	11	118704475	118818508	357	49	95931	1.7592	0.03927	CXCR5
ENSG00000178531	19	7939372	8041051	330	47	95931	1.7573	0.039437	CTXN1
ENSG00000050767	5	177614619	178067556	1890	164	95931	1.7571	0.039451	COL23A1
ENSG00000186318	11	117106402	117236975	391	40	95931	1.7554	0.039594	BACE1
ENSG00000074803	15	48433861	48646275	383	15	95931	1.7546	0.03966	SLC12A1
ENSG00000120063	17	62956833	63102957	277	27	95931	1.7543	0.039693	GNA13
ENSG00000161082	19	3174701	3347074	694	80	95931	1.7542	0.039702	CELF5
ENSG00000173612	6	117063248	117200200	402	31	95931	1.7532	0.03978	GPRC6A
ENSG00000196711	8	53396597	53528067	316	24	95931	1.7525	0.039844	FAM150A
ENSG00000183117	8	2742875	4902494	19274	618	95931	1.7522	0.039866	CSMD1
ENSG00000107929	10	805484	1027564	711	44	95931	1.75	0.040063	LARP4B
ENSG00000130287	19	19272782	19413042	428	44	95931	1.7496	0.040097	NCAN
ENSG00000104388	8	61379416	61586186	503	18	95931	1.749	0.040146	RAB2A
ENSG00000068024	2	239919864	240373348	1806	147	95931	1.7485	0.040188	HDAC4
ENSG00000213996	19	19325173	19434200	294	27	95931	1.7484	0.040195	TM6SF2
ENSG00000165046	8	38193725	38317045	200	23	95931	1.7473	0.040289	LETM2
ENSG00000122490	18	77612420	77761664	514	32	95931	1.7471	0.040306	PQLC1
ENSG00000178607	17	62066502	62258179	428	52	95931	1.7471	0.040313	ERN1
ENSG00000180535	7	97790739	97892291	310	29	95931	1.746	0.040409	BHLHA15
ENSG00000221995	17	27350537	27468537	297	29	95931	1.7451	0.040485	TIAF1
ENSG00000227057	6	33196885	33307304	318	31	95931	1.745	0.040494	WDR46
ENSG00000198482	19	52980905	53117717	779	45	95931	1.7424	0.04072	ZNF808
ENSG00000137513	11	78097007	78335919	539	14	95931	1.7421	0.040745	NARS2
ENSG00000180245	4	110699150	110815760	389	27	95931	1.7417	0.040776	RRH
ENSG00000164715	7	97686197	97888945	673	36	95931	1.7415	0.040799	LMTK2
ENSG00000125388	4	2915335	3092474	670	39	95931	1.7413	0.040814	GRK4
ENSG00000173611	9	127654887	127955785	622	28	95931	1.7402	0.040913	SCAI
ENSG00000231925	6	33217471	33332164	349	34	95931	1.7396	0.040964	TAPBP
ENSG00000188177	2	112983171	113147640	302	22	95931	1.7395	0.04097	ZC3H6
ENSG00000107738	10	73457316	73583255	420	54	95931	1.7379	0.041117	C10orf54
ENSG00000146205	2	242077924	242214792	455	55	95931	1.7376	0.041141	ANO7
ENSG00000198742	7	98575061	98791723	580	49	95931	1.736	0.041282	SMURF1
ENSG00000205832	16	4556491	4700715	481	38	95931	1.7358	0.041298	C16orf96
ENSG00000170502	4	88293734	88430606	416	36	95931	1.7353	0.041346	NUDT9
ENSG00000104147	15	41551466	41674819	345	25	95931	1.7349	0.041378	OIP5
ENSG00000181804	3	142934064	143617373	2528	195	95931	1.7312	0.041706	SLC9A9
ENSG00000241935	10	99294080	99422559	324	41	95931	1.7306	0.04176	HOGA1
ENSG00000137338	6	28199314	28320326	354	29	95931	1.7306	0.041762	PGBD1
ENSG00000135924	2	220093989	220201622	315	27	95931	1.7298	0.041829	DNAJB2
ENSG00000119673	14	73984324	74092357	347	36	95931	1.7294	0.041871	ACOT2
ENSG00000059804	12	8021826	8138871	380	46	95931	1.7293	0.041876	SLC2A3
ENSG00000006453	7	97870963	98080380	546	30	95931	1.7293	0.04188	BAIAP2L1
ENSG00000133678	10	81788402	81902313	674	40	95931	1.7291	0.041893	TMEM254
ENSG00000231500	6	33189787	33294287	311	33	95931	1.7286	0.04194	RPS18
ENSG00000269871	17	6865928	6967755	340	39	95931	1.7272	0.042062	AC040977.1
ENSG00000100330	22	30229144	30476855	638	29	95931	1.7244	0.042322	MTMR3
ENSG00000106714	9	39022764	39338312	231	18	95931	1.7238	0.042376	CNTNAP3
ENSG00000171634	17	65771640	66030494	586	20	95931	1.7232	0.04243	BPTF
ENSG00000121211	4	154215801	154386270	578	41	95931	1.7224	0.042496	MND1
ENSG00000024422	19	48166600	48296391	481	45	95931	1.7217	0.04256	EHD2
ENSG00000235863	6	33194917	33302609	318	31	95931	1.7215	0.042581	B3GALT4
ENSG00000127616	19	11021598	11226071	620	41	95931	1.7191	0.042796	SMARCA4
ENSG00000163811	2	29067509	29221088	493	26	95931	1.7185	0.042855	WDR43
ENSG00000167554	19	52789498	52921031	546	51	95931	1.7185	0.042855	ZNF610
ENSG00000123485	2	234692062	234813212	502	51	95931	1.7178	0.042918	HJURP
ENSG00000047849	3	47842182	48180769	462	29	95931	1.7174	0.042951	MAP4
ENSG00000205593	22	50697459	50815489	457	45	95931	1.717	0.042987	DENND6B
ENSG00000174348	1	53477854	53601174	730	28	95931	1.7162	0.043064	PODN
ENSG00000144224	2	136449189	136592625	289	15	95931	1.7162	0.043064	UBXN4
ENSG00000177752	4	44574086	44730573	685	26	95931	1.7159	0.04309	YIPF7
ENSG00000186106	8	101471980	101622012	394	48	95931	1.7148	0.043189	ANKRD46
ENSG00000167985	11	61147514	61265001	255	19	95931	1.7137	0.043289	SDHAF2
ENSG00000272162	6	10698027	10980656	826	76	95931	1.7131	0.043345	RP11-637O19.3
ENSG00000168827	3	158312067	158460364	547	20	95931	1.7125	0.043404	GFM1
ENSG00000171160	10	99324310	99443344	335	40	95931	1.7123	0.043424	MORN4
ENSG00000184040	10	17991218	18139855	4	2	95931	1.7121	0.043439	TMEM236
ENSG00000053328	6	110517131	110729475	623	45	95931	1.712	0.043445	METTL24
ENSG00000177556	5	151071877	151202093	312	24	95931	1.712	0.043449	ATOX1
ENSG00000110075	11	68178186	68432802	821	28	95931	1.7112	0.043524	PPP6R3
ENSG00000175591	11	72879343	72997397	250	49	95931	1.7109	0.043552	P2RY2
ENSG00000140403	15	78506428	78624538	412	39	95931	1.71	0.043634	DNAJA4
ENSG00000103066	16	68229207	68344961	232	25	95931	1.7099	0.043641	PLA2G15
ENSG00000176204	2	76924845	77870445	4037	149	95931	1.7098	0.043653	LRRTM4
ENSG00000258973	14	24751516	24856588	356	32	95931	1.709	0.043722	RP11-934B9.3
ENSG00000157368	16	70563798	70744585	600	49	95931	1.709	0.043722	IL34
ENSG00000214736	6	41705400	41807636	264	32	95931	1.7085	0.043768	TOMM6
ENSG00000259133	14	57065683	57247253	647	76	95931	1.7084	0.043783	RP11-1085N6.3
ENSG00000204209	6	33236335	33347046	330	36	95931	1.7081	0.043804	DAXX
ENSG00000152034	6	100317786	100492123	497	55	95931	1.7081	0.043807	MCHR2
ENSG00000178026	22	24931588	25039175	225	34	95931	1.7075	0.043869	FAM211B
ENSG00000147535	8	38070648	38176761	146	20	95931	1.7066	0.043945	PPAPDC1B
ENSG00000204983	7	142407319	142510923	317	26	95931	1.706	0.044008	PRSS1
ENSG00000196184	1	159359512	159460600	390	31	95931	1.7058	0.044021	OR10J1
ENSG00000124067	16	67927377	68053504	185	24	95931	1.7057	0.044036	SLC12A4
ENSG00000030304	9	113381051	113613859	922	68	95931	1.7048	0.044114	MUSK
ENSG00000164850	7	1071844	1183451	643	32	95931	1.7035	0.044234	GPER1
ENSG00000048707	1	12240124	12622099	1031	46	95931	1.7031	0.044275	VPS13D
ENSG00000197454	1	248135250	248236188	283	18	95931	1.703	0.044283	OR2L5
ENSG00000104976	19	7935201	8038135	334	49	95931	1.7026	0.044325	SNAPC2
ENSG00000131634	16	1528689	1655581	561	41	95931	1.7019	0.044391	TMEM204
ENSG00000099994	22	24527227	24635078	322	29	95931	1.7014	0.044437	SUSD2
ENSG00000146147	6	53744780	54181078	1159	66	95931	1.7009	0.044481	MLIP
ENSG00000267952	19	7521938	7634508	502	64	95931	1.7006	0.044512	CTD-2207O23.12
ENSG00000133612	7	150732918	150891523	457	52	95931	1.6993	0.044632	AGAP3
ENSG00000258792	14	90045265	90159015	295	35	95931	1.6992	0.044641	RP11-944C7.1
ENSG00000107187	9	139038096	139146955	514	64	95931	1.6992	0.044642	LHX3
ENSG00000186094	1	48948527	50539585	2996	73	95931	1.6985	0.044711	AGBL4
ENSG00000138741	4	122750182	122922909	394	43	95931	1.6983	0.044723	TRPC3
ENSG00000187550	19	55991100	56098456	533	67	95931	1.6952	0.045017	SBK2
ENSG00000115474	2	233581174	233691278	296	19	95931	1.6943	0.045107	KCNJ13
ENSG00000064490	19	19253008	19362678	354	33	95931	1.6941	0.045123	RFXANK
ENSG00000024526	1	68889835	69012904	400	33	95931	1.6935	0.045182	DEPDC1
ENSG00000115488	2	233847382	233949767	359	46	95931	1.6935	0.045182	NEU2
ENSG00000260001	19	7931030	8033982	337	48	95931	1.6929	0.045237	TGFBR3L
ENSG00000136478	17	62174587	62390661	561	32	95931	1.6929	0.045238	TEX2
ENSG00000134668	1	32206023	32331652	269	36	95931	1.6928	0.04525	SPOCD1
ENSG00000167524	17	26884982	26991218	118	39	95931	1.6919	0.045336	SGK494
ENSG00000219200	17	6865736	6967851	341	37	95931	1.6918	0.045342	RNASEK
ENSG00000100316	22	39658887	39766394	467	35	95931	1.6912	0.0454	RPL3
ENSG00000160145	3	123748870	124495172	2605	116	95931	1.69	0.045514	KALRN
ENSG00000141574	17	80228900	80341950	571	29	95931	1.6888	0.045627	SECTM1
ENSG00000073861	17	45760610	45873485	345	31	95931	1.6883	0.045679	TBX21
ENSG00000177570	8	119151698	119684234	1710	111	95931	1.688	0.045701	SAMD12
ENSG00000178695	13	77404312	77510540	363	52	95931	1.6878	0.045724	KCTD12
ENSG00000137494	11	82854781	83021736	392	33	95931	1.6874	0.045761	ANKRD42
ENSG00000185274	7	70547155	71228585	2646	161	95931	1.687	0.045803	WBSCR17
ENSG00000100522	14	53191912	53308386	230	23	95931	1.6863	0.045872	GNPNAT1
ENSG00000123358	12	52366616	52503291	375	50	95931	1.6852	0.045972	NR4A1
ENSG00000111218	12	3440515	3753139	948	133	95931	1.6848	0.046013	PRMT8
ENSG00000113282	5	157162751	157336183	616	37	95931	1.6828	0.046208	CLINT1
ENSG00000124593	6	41698087	41807879	277	34	95931	1.6805	0.046433	PRICKLE4
ENSG00000149532	11	61120121	61247503	201	22	95931	1.6798	0.046495	CPSF7
ENSG00000178980	19	48231829	48337943	516	40	95931	1.6797	0.046507	SEPW1
ENSG00000214285	10	129297613	129400935	533	46	95931	1.6795	0.046531	NPS
ENSG00000198301	4	76812103	76962115	537	29	95931	1.6787	0.046601	SDAD1
ENSG00000173473	3	47576762	47873596	436	24	95931	1.6752	0.046944	SMARCC1
ENSG00000233932	15	48433736	48545953	74	12	95931	1.6744	0.047022	CTXN2
ENSG00000105989	7	116866685	117013343	359	43	95931	1.6739	0.047077	WNT2
ENSG00000100031	22	24929718	25074972	268	34	95931	1.6737	0.047096	GGT1
ENSG00000242550	18	61514408	61653345	514	21	95931	1.6733	0.047134	SERPINB10
ENSG00000186017	19	36886021	37030804	417	31	95931	1.6733	0.047139	ZNF566
ENSG00000206344	6	31115537	31221745	1613	42	95931	1.6719	0.04727	HCG27
ENSG00000005486	7	75421920	75568244	534	51	95931	1.6713	0.047335	RHBDD2
ENSG00000028137	1	12177060	12319285	434	61	95931	1.6711	0.047355	TNFRSF1B
ENSG00000132153	3	47794399	47941685	210	26	95931	1.671	0.047359	DHX30
ENSG00000155393	16	50049852	50190298	428	25	95931	1.6709	0.04737	HEATR3
ENSG00000145375	4	123794229	124290605	1907	34	95931	1.6704	0.04742	SPATA5
ENSG00000143486	1	206694620	206835904	373	49	95931	1.6701	0.047452	EIF2D
ENSG00000019995	10	126580692	126726758	528	29	95931	1.6694	0.047519	ZRANB1
ENSG00000138759	4	78928724	79515423	2267	70	95931	1.6687	0.047586	FRAS1
ENSG00000187210	9	78984752	79172332	750	45	95931	1.6681	0.047649	GCNT1
ENSG00000204950	11	61226272	61328482	282	29	95931	1.666	0.047857	LRRC10B
ENSG00000112333	6	108437262	108560013	247	48	95931	1.6647	0.047983	NR2E1
ENSG00000161939	17	6865954	6970839	360	40	95931	1.6642	0.048036	RNASEK-C17orf49
ENSG00000125877	20	3139514	3254516	488	43	95931	1.6636	0.048097	ITPA
ENSG00000146109	6	26547180	26650278	360	23	95931	1.6635	0.048102	ABT1
ENSG00000141905	19	3309561	3519215	766	96	95931	1.663	0.048156	NFIC
ENSG00000114473	3	197565946	197737013	513	25	95931	1.6624	0.048217	IQCG
ENSG00000176956	8	144189331	144292128	338	45	95931	1.6612	0.048334	LY6H
ENSG00000170681	9	103290361	103400188	337	33	95931	1.6609	0.04837	MURC
ENSG00000166965	15	91448100	91556349	397	29	95931	1.6598	0.04848	RCCD1
ENSG00000161980	16	46407	153628	245	32	95931	1.6587	0.04859	POLR3K
ENSG00000156194	4	76731020	76873724	401	46	95931	1.6586	0.048599	PPEF2
ENSG00000141378	17	57701997	57834987	236	22	95931	1.6584	0.048623	PTRH2
ENSG00000255872	9	37538410	38118684	1877	81	95931	1.6579	0.048672	RP11-613M10.9
ENSG00000109794	4	186975573	187143821	723	59	95931	1.6567	0.048792	FAM149A
ENSG00000187475	6	26057640	26158364	324	30	95931	1.6564	0.048821	HIST1H1T
ENSG00000115661	2	220060177	220165059	238	28	95931	1.6563	0.048835	STK16
ENSG00000130202	19	45299432	45442485	540	62	95931	1.6561	0.048853	PVRL2
ENSG00000127824	2	220064433	220192892	323	27	95931	1.6559	0.048872	TUBA4A
ENSG00000143653	1	246837349	246981439	656	35	95931	1.6547	0.048995	SCCPDH
ENSG00000163516	2	220044479	220151391	257	27	95931	1.6524	0.04923	ANKZF1
ENSG00000130656	16	152686	254502	257	37	95931	1.6523	0.049241	HBZ
ENSG00000110203	11	71775915	71900936	426	32	95931	1.6522	0.049248	FOLR3
ENSG00000074800	1	8871061	8989308	300	32	95931	1.6521	0.049253	ENO1
ENSG00000140105	14	100750125	100893142	393	35	95931	1.6514	0.049326	WARS
ENSG00000197568	1	70770488	70901022	312	29	95931	1.6506	0.049414	HHLA3
ENSG00000129465	14	24755227	24859251	360	29	95931	1.6505	0.049416	RIPK3
ENSG00000176749	17	30763637	30868274	209	46	95931	1.6505	0.049425	CDK5R1
ENSG00000168131	6	27828963	27930174	327	31	95931	1.6494	0.049532	OR2B2
ENSG00000168010	11	72475353	72604719	256	31	95931	1.649	0.049571	ATG16L2
ENSG00000211456	3	45680548	45836916	540	26	95931	1.6487	0.049603	SACM1L
ENSG00000100503	14	51136481	51347839	674	61	95931	1.6486	0.04961	NIN
ENSG00000130706	20	60827149	60933918	459	42	95931	1.6485	0.049622	ADRM1
ENSG00000221990	5	391645	493258	578	32	95931	1.6484	0.049638	C5orf55
ENSG00000236104	6	33232183	33335719	315	30	95931	1.6483	0.049641	ZBTB22
ENSG00000163521	2	220051328	220160200	248	31	95931	1.6476	0.049718	GLB1L
ENSG00000118454	1	70676271	70870417	385	33	95931	1.6473	0.049753	ANKRD13C
ENSG00000241644	7	30687601	30847218	621	77	95931	1.6471	0.049764	INMT
ENSG00000108176	10	69506427	69647924	440	26	95931	1.6462	0.049862	DNAJC12
ENSG00000157540	21	38688092	38939753	783	42	95931	1.6462	0.049862	DYRK1A
ENSG00000249967	10	99294131	99483667	542	52	95931	1.6448	0.050004	PI4K2A
ENSG00000162687	1	196144909	196628355	1057	33	95931	1.6438	0.050112	KCNT2
ENSG00000167562	19	53009075	53140427	750	62	95931	1.6429	0.050205	ZNF701
ENSG00000197119	14	100707448	100822884	328	42	95931	1.6414	0.05036	SLC25A29
ENSG00000170085	5	175615365	175822994	565	30	95931	1.6404	0.050461	SIMC1
ENSG00000021355	6	2782566	2892240	525	56	95931	1.6402	0.050483	SERPINB1
ENSG00000087269	4	2889660	3015112	410	32	95931	1.6398	0.050522	NOP14
ENSG00000165650	10	118990000	119184978	567	30	95931	1.6398	0.050524	PDZD8
ENSG00000222040	2	96728707	96831984	137	21	95931	1.6388	0.050628	ADRA2B
ENSG00000134153	15	34326218	34444149	283	28	95931	1.6379	0.050717	EMC7
ENSG00000104894	19	49788428	49896592	295	17	95931	1.6378	0.050734	CD37
ENSG00000180596	6	26065101	26174154	331	30	95931	1.6376	0.050752	HIST1H2BC
ENSG00000168214	4	26115077	26486541	968	88	95931	1.6372	0.050795	RBPJ
ENSG00000128159	22	50606118	50733421	553	48	95931	1.6369	0.050823	TUBGCP6
ENSG00000109943	11	122659208	122793347	478	59	95931	1.6366	0.050857	CRTAM
ENSG00000228075	18	54764293	54867531	377	36	95931	1.635	0.051028	BOD1L2
ENSG00000222001	2	233827324	233930595	411	42	95931	1.6344	0.051082	AC106876.2
ENSG00000074219	19	49793852	49915714	341	16	95931	1.6344	0.051089	TEAD2
ENSG00000144671	3	38273785	38410066	482	36	95931	1.6343	0.051101	SLC22A14
ENSG00000019582	5	149731200	149842492	292	37	95931	1.6331	0.051226	CD74
ENSG00000119684	14	75430467	75568235	299	16	95931	1.6326	0.051277	MLH3
ENSG00000138640	4	89597106	90082549	1691	60	95931	1.6313	0.051416	FAM13A
ENSG00000102901	16	67812060	67931714	201	27	95931	1.6312	0.051424	CENPT
ENSG00000203815	1	149625978	149726609	14	3	95931	1.6294	0.051619	FAM231D
ENSG00000085788	8	38032736	38183076	215	18	95931	1.6285	0.051711	DDHD2
ENSG00000214530	11	72415774	72554726	336	28	95931	1.6282	0.051743	STARD10
ENSG00000161981	16	53010	157669	258	29	95931	1.6272	0.051849	SNRNP25
ENSG00000173662	1	6565241	6689817	405	36	95931	1.6271	0.051855	TAS1R1
ENSG00000108094	10	35247479	35429570	470	17	95931	1.6262	0.05195	CUL2
ENSG00000186393	17	38872490	38978414	366	47	95931	1.6242	0.052161	KRT26
ENSG00000197557	2	178427720	178533694	553	26	95931	1.6236	0.052227	TTC30A
ENSG00000129467	14	24737555	24854299	375	32	95931	1.6235	0.052246	ADCY4
ENSG00000214415	7	80037987	80191336	468	50	95931	1.6234	0.052256	GNAT3
ENSG00000221923	19	52823170	52939048	493	56	95931	1.623	0.052297	ZNF880
ENSG00000155252	10	99294131	99486191	547	52	95931	1.6227	0.052326	PI4K2A
ENSG00000228368	7	116555900	116657526	185	42	95931	1.6202	0.052592	AC106873.4
ENSG00000168481	8	21954338	22064597	331	46	95931	1.6192	0.052701	LGI3
ENSG00000135083	5	159628659	159822403	649	74	95931	1.618	0.052836	CCNJL
ENSG00000010704	6	26037509	26148571	380	32	95931	1.6174	0.052898	HFE
ENSG00000103363	16	2771415	2877298	182	40	95931	1.6173	0.052912	TCEB2
ENSG00000183303	11	7767452	7868520	726	26	95931	1.6169	0.052947	OR5P2
ENSG00000235705	10	81216126	81320678	531	23	95931	1.6164	0.053002	AL133481.1
ENSG00000164871	8	7250206	7371196	1	1	95931	1.615	0.05315	SPAG11B
ENSG00000162398	1	55221736	55357925	558	35	95931	1.6148	0.053177	C1orf177
ENSG00000168286	16	67826213	67928097	168	25	95931	1.614	0.053268	THAP11
ENSG00000050748	5	179610143	179769099	785	51	95931	1.6138	0.053289	MAPK9
ENSG00000214212	19	10897251	11030466	277	30	95931	1.6132	0.053354	C19orf38
ENSG00000114739	3	38445342	38584633	341	17	95931	1.6128	0.053392	ACVR2B
ENSG00000099814	14	105281617	105413107	508	27	95931	1.6124	0.053438	CEP170B
ENSG00000189283	3	59685036	61287133	7583	388	95931	1.6122	0.05346	FHIT
ENSG00000198146	15	35220542	35330488	381	29	95931	1.6113	0.053553	ZNF770
ENSG00000141084	16	67707005	67890555	297	26	95931	1.6113	0.053557	RANBP10
ENSG00000242265	7	94235637	94349007	265	22	95931	1.6096	0.053748	PEG10
ENSG00000212768	15	35220552	35322268	349	26	95931	1.6094	0.053767	AC114546.1
ENSG00000176566	8	88832973	88936296	208	40	95931	1.6092	0.053787	DCAF4L2
ENSG00000060558	19	3086191	3213767	616	80	95931	1.6085	0.053866	GNA15
ENSG00000169967	2	128006306	128196041	528	27	95931	1.6083	0.05388	MAP3K2
ENSG00000197061	6	26054104	26154518	332	30	95931	1.6081	0.053907	HIST1H4C
ENSG00000083454	17	3525493	3649698	546	42	95931	1.6069	0.054037	P2RX5
ENSG00000198925	2	220024494	220144439	291	31	95931	1.6065	0.054085	ATG9A
ENSG00000157064	1	183167372	183437737	786	36	95931	1.6064	0.054093	NMNAT2
ENSG00000187244	19	45262328	45374673	435	48	95931	1.6064	0.054096	BCAM
ENSG00000180573	6	26074373	26189344	351	37	95931	1.6063	0.0541	HIST1H2AC
ENSG00000258315	17	6867814	6970844	354	40	95931	1.6063	0.054109	C17orf49
ENSG00000116062	2	47872669	48087240	758	70	95931	1.605	0.054243	MSH6
ENSG00000178425	6	116372012	116620660	674	42	95931	1.605	0.05425	NT5DC1
ENSG00000119640	14	75469924	75586186	247	17	95931	1.6046	0.054287	ACYP1
ENSG00000119314	9	114930715	115145947	763	20	95931	1.6033	0.054434	PTBP3
ENSG00000204147	10	52449078	52626255	475	25	95931	1.6028	0.054491	ASAH2B
ENSG00000127720	12	82702276	82923015	559	18	95931	1.6027	0.054505	METTL25
ENSG00000164114	4	156213810	156348122	476	26	95931	1.6021	0.054568	MAP9
ENSG00000144583	2	217072588	217286750	641	56	95931	1.6021	0.054571	2023-03-04
ENSG00000253626	10	81222357	81326188	534	24	95931	1.602	0.054579	EIF5AL1
ENSG00000163581	3	170664137	170794539	349	24	95931	1.6018	0.054599	SLC2A2
ENSG00000162727	1	248258450	248359388	376	23	95931	1.6015	0.054638	OR2M5
ENSG00000124164	20	56914178	57076157	482	45	95931	1.6013	0.054656	VAPB
ENSG00000067836	16	4796969	4902951	418	46	95931	1.6004	0.054759	ROGDI
ENSG00000170819	3	133068839	133244066	634	76	95931	1.6001	0.054787	BFSP2
ENSG00000024048	6	42481800	42711242	601	29	95931	1.5997	0.054829	UBR2
ENSG00000177108	14	77547613	77659077	369	50	95931	1.599	0.054905	ZDHHC22
ENSG00000033327	11	77876343	78179394	689	22	95931	1.5987	0.054942	GAB2
ENSG00000124786	6	8363301	8485794	663	20	95931	1.5958	0.055269	SLC35B3
ENSG00000223931	16	32013311	32113601	22	12	95931	1.5957	0.055274	AC142381.1
ENSG00000185684	12	132518828	132663029	538	31	95931	1.5953	0.055325	EP400NL
ENSG00000140553	15	91423410	91547323	445	39	95931	1.5941	0.055452	UNC45A
ENSG00000162623	1	75148836	75282362	462	31	95931	1.5941	0.055461	TYW3
ENSG00000135049	9	88111455	88406944	948	32	95931	1.594	0.055465	AGTPBP1
ENSG00000115677	2	242116679	242306476	622	46	95931	1.5939	0.05548	HDLBP
ENSG00000088808	14	104150089	104363927	604	26	95931	1.5939	0.055481	PPP1R13B
ENSG00000116273	1	6623745	6734093	295	32	95931	1.5938	0.055494	PHF13
ENSG00000223501	6	33168049	33289824	357	42	95931	1.593	0.055578	VPS52
ENSG00000077616	11	89814683	89976062	609	26	95931	1.593	0.055584	NAALAD2
ENSG00000172936	3	38129969	38234513	187	39	95931	1.5923	0.05566	MYD88
ENSG00000173372	1	22912999	23016101	378	36	95931	1.5922	0.055665	C1QA
ENSG00000119801	2	30319807	30433399	267	37	95931	1.592	0.055696	YPEL5
ENSG00000015676	7	44368720	44580479	497	18	95931	1.5909	0.055814	NUDCD3
ENSG00000124253	20	56086136	56191513	464	59	95931	1.5895	0.055976	PCK1
ENSG00000112419	6	143807982	144202322	1332	77	95931	1.5882	0.056122	PHACTR2
ENSG00000139835	13	113928505	114068446	466	54	95931	1.5878	0.056171	GRTP1
ENSG00000147571	8	67038620	67140960	270	22	95931	1.5877	0.056173	CRH
ENSG00000204394	6	31695295	31813730	318	40	95931	1.5856	0.056419	VARS
ENSG00000164889	7	150704297	150823614	358	49	95931	1.5855	0.056426	SLC4A2
ENSG00000140395	15	78520177	78642136	436	46	95931	1.5854	0.056439	WDR61
ENSG00000197322	17	32851142	32956388	347	53	95931	1.5841	0.056587	C17orf102
ENSG00000169676	4	9733258	9835632	423	31	95931	1.5836	0.05664	DRD5
ENSG00000158445	20	47930414	48149184	761	71	95931	1.5833	0.056678	KCNB1
ENSG00000188997	11	77832295	77949868	382	30	95931	1.583	0.056712	KCTD21
ENSG00000147573	8	66989131	67137720	442	32	95931	1.583	0.056716	TRIM55
ENSG00000269302	4	187061913	187162626	440	37	95931	1.5825	0.056764	AC110771.1
ENSG00000204525	6	31186526	31289907	2816	47	95931	1.5825	0.056769	HLA-C
ENSG00000164900	7	150795676	150921832	383	57	95931	1.5823	0.056788	GBX1
ENSG00000111276	12	12817992	12925305	274	40	95931	1.5821	0.056817	CDKN1B
ENSG00000117385	1	43162006	43282755	307	31	95931	1.5819	0.056837	LEPRE1
ENSG00000184304	14	29995687	30711104	2105	141	95931	1.5818	0.056843	PRKD1
ENSG00000196172	19	23871997	23991693	222	28	95931	1.5817	0.056854	ZNF681
ENSG00000157335	16	70157225	70271264	90	30	95931	1.5817	0.056858	CLEC18C
ENSG00000104901	19	49815040	49928373	335	14	95931	1.5814	0.056891	DKKL1
ENSG00000166887	15	42400899	42550514	391	41	95931	1.5801	0.057044	VPS39
ENSG00000169994	2	128243378	128445304	670	60	95931	1.5799	0.057069	MYO7B
ENSG00000099998	22	24565622	24691110	427	46	95931	1.5793	0.057138	GGT5
ENSG00000021852	1	57344883	57481813	563	47	95931	1.5753	0.057588	C8B
ENSG00000176463	15	92346925	92765665	1545	115	95931	1.5751	0.057612	SLCO3A1
ENSG00000198252	14	53146898	53291716	293	25	95931	1.575	0.057632	STYX
ENSG00000232629	6	32673875	32781311	2241	27	95931	1.5748	0.057652	HLA-DQB2
ENSG00000160209	21	45088975	45232188	534	52	95931	1.5745	0.057691	PDXK
ENSG00000183807	6	117023363	117136886	300	37	95931	1.574	0.057742	FAM162B
ENSG00000108587	17	28754380	28904610	283	22	95931	1.5737	0.057775	GOSR1
ENSG00000120738	5	137751179	137855004	283	30	95931	1.5733	0.05783	EGR1
ENSG00000173567	2	26481041	26619685	373	35	95931	1.5728	0.057879	GPR113
ENSG00000163636	3	63946225	64059658	304	41	95931	1.572	0.057976	PSMD6
ENSG00000144711	3	12888719	13164617	1018	101	95931	1.5702	0.058186	IQSEC1
ENSG00000117724	1	214726538	214887931	636	36	95931	1.5696	0.058254	CENPF
ENSG00000188283	19	37658828	37784828	190	30	95931	1.5692	0.058306	ZNF383
ENSG00000204859	1	6590061	6699340	340	32	95931	1.569	0.058321	ZBTB48
ENSG00000185621	3	197637071	197820591	617	24	95931	1.5687	0.058355	LMLN
ENSG00000204392	6	31715173	31824761	315	41	95931	1.5684	0.058395	LSM2
ENSG00000187049	11	61109159	61216335	153	21	95931	1.5684	0.058399	TMEM216
ENSG00000181333	11	93704527	93896917	558	37	95931	1.5682	0.058415	HEPHL1
ENSG00000013016	2	31406880	31542313	612	59	95931	1.5679	0.058447	EHD3
ENSG00000169087	3	122408846	122562671	511	25	95931	1.5678	0.05847	HSPBAP1
ENSG00000166510	18	52518740	52676739	422	31	95931	1.5671	0.058547	CCDC68
ENSG00000103740	15	78409810	78588030	592	61	95931	1.567	0.058558	ACSBG1
ENSG00000187535	16	1510428	1712111	822	57	95931	1.5667	0.058587	IFT140
ENSG00000132840	5	78315540	78435289	434	29	95931	1.5665	0.05862	BHMT2
ENSG00000173706	3	124634554	124824802	661	81	95931	1.5661	0.058664	HEG1
ENSG00000073734	2	169729448	169937832	656	58	95931	1.5659	0.058687	ABCB11
ENSG00000133997	14	70997974	71117384	449	35	95931	1.5658	0.058697	MED6
ENSG00000152779	10	91140051	91366398	717	83	95931	1.5653	0.058755	SLC16A12
ENSG00000131711	5	71353061	71555395	572	73	95931	1.5648	0.058819	MAP1B
ENSG00000170638	22	50574344	50688027	563	49	95931	1.5639	0.058918	TRABD
ENSG00000166170	14	103972881	104079168	314	22	95931	1.5635	0.058965	BAG5
ENSG00000146540	7	986622	1227896	1469	44	95931	1.5633	0.058991	C7orf50
ENSG00000174177	16	88722871	88831794	600	58	95931	1.5632	0.059002	CTU2
ENSG00000137218	6	41687914	41804280	288	38	95931	1.5627	0.059056	FRS3
ENSG00000022355	5	161224197	161376975	445	32	95931	1.5613	0.05923	GABRA1
ENSG00000102904	16	67790668	67916051	208	24	95931	1.561	0.059256	TSNAXIP1
ENSG00000203663	1	248151474	248252607	293	17	95931	1.5598	0.059399	OR2L2
ENSG00000110881	12	50401331	50527394	236	26	95931	1.5591	0.059489	ASIC1
ENSG00000206069	22	25281077	25392662	328	46	95931	1.5589	0.059514	TMEM211
ENSG00000066248	2	233693396	233927982	888	65	95931	1.5587	0.05954	NGEF
ENSG00000198833	6	89986344	90112567	359	51	95931	1.5583	0.059577	UBE2J1
ENSG00000187456	17	34195070	34307777	464	30	95931	1.5581	0.059603	RDM1
ENSG00000171956	15	60246421	60403929	515	46	95931	1.5581	0.059609	FOXB1
ENSG00000178860	8	72703784	72806703	461	47	95931	1.558	0.059619	MSC
ENSG00000137942	1	93863688	94070218	405	38	95931	1.5571	0.059722	FNBP1L
ENSG00000100271	22	43385522	43535434	623	53	95931	1.557	0.059734	TTLL1
ENSG00000179761	17	27227531	27434234	394	54	95931	1.5555	0.059913	PIPOX
ENSG00000137831	15	70896893	71105932	506	31	95931	1.5555	0.059918	UACA
ENSG00000196372	10	5630830	5758558	753	65	95931	1.5553	0.059937	ASB13
ENSG00000162928	2	61194360	61329125	255	31	95931	1.5551	0.05996	PEX13
ENSG00000160862	7	99514343	99623780	276	25	95931	1.5551	0.059966	AZGP1
ENSG00000163898	3	185174050	185320401	389	30	95931	1.5547	0.060008	LIPH
ENSG00000241106	6	32730540	32834825	1195	43	95931	1.5539	0.060107	HLA-DOB
ENSG00000269866	16	70208261	70308641	100	33	95931	1.5535	0.060154	FKSG63
ENSG00000182334	11	7796584	7897519	693	20	95931	1.5531	0.060205	OR5P3
ENSG00000241839	15	65084088	65210206	439	27	95931	1.5516	0.060384	PLEKHO2
ENSG00000131379	3	14666606	14864541	673	71	95931	1.5512	0.060427	C3orf20
ENSG00000101333	20	8999410	9511889	1418	105	95931	1.5501	0.060558	PLCB4
ENSG00000102870	16	30739778	30848523	108	18	95931	1.5489	0.060698	ZNF629
ENSG00000170500	2	100839753	100989195	666	28	95931	1.5487	0.060725	LONRF2
ENSG00000254004	19	36951597	37069562	328	21	95931	1.5467	0.060965	ZNF260
ENSG00000141232	17	48889584	48995339	326	33	95931	1.5464	0.061005	TOB1
ENSG00000166507	10	75511669	75621589	162	19	95931	1.5462	0.061033	NDST2
ENSG00000225885	8	119244378	119462844	736	55	95931	1.5462	0.061034	AC023590.1
ENSG00000184227	14	73953818	74060498	291	40	95931	1.5456	0.061097	ACOT1
ENSG00000054690	14	67950018	68106329	547	67	95931	1.5455	0.061115	PLEKHH1
ENSG00000164308	5	96161643	96305420	663	29	95931	1.5446	0.061216	ERAP2
ENSG00000135316	6	86268053	86403510	233	32	95931	1.5445	0.061237	SYNCRIP
ENSG00000163354	1	154940996	155056257	178	37	95931	1.5434	0.06137	DCST2
ENSG00000134250	1	120404176	120662240	259	20	95931	1.5434	0.061372	NOTCH2
ENSG00000118816	4	77918311	78047158	316	34	95931	1.5433	0.061382	CCNI
ENSG00000233863	8	35599365	35703384	279	6	95931	1.543	0.06141	AC012215.1
ENSG00000139977	14	57807262	57932635	265	25	95931	1.5421	0.061528	NAA30
ENSG00000104341	8	98737285	98915241	699	52	95931	1.542	0.061537	LAPTM4B
ENSG00000110375	11	118745873	118879269	407	50	95931	1.5419	0.061553	UPK2
ENSG00000122694	9	36086732	36213910	413	52	95931	1.5416	0.061584	GLIPR2
ENSG00000138413	2	209050951	209180798	388	37	95931	1.5411	0.06164	IDH1
ENSG00000166402	11	7990791	8177659	680	82	95931	1.5406	0.061706	TUB
ENSG00000152778	10	91124343	91230758	360	39	95931	1.539	0.061908	IFIT5
ENSG00000166979	21	33734314	33937707	697	47	95931	1.5389	0.061916	EVA1C
ENSG00000197157	7	127242234	127782661	1102	41	95931	1.5387	0.061936	SND1
ENSG00000102898	16	67830635	67956470	197	25	95931	1.5384	0.061978	NUTF2
ENSG00000163914	3	129197483	129304012	310	22	95931	1.5382	0.062001	RHO
ENSG00000136205	7	47264752	47672156	1228	124	95931	1.5368	0.062176	TNS3
ENSG00000117758	1	28049694	28200963	266	17	95931	1.5365	0.062213	STX12
ENSG00000188886	2	96739589	96854175	155	26	95931	1.5356	0.062316	ASTL
ENSG00000204610	6	30080993	30190473	712	28	95931	1.5356	0.062317	TRIM15
ENSG00000119669	14	77440888	77545034	379	43	95931	1.5355	0.062325	IRF2BPL
ENSG00000179240	11	76042357	76175663	353	39	95931	1.5355	0.062334	RP11-111M22.2
ENSG00000006555	1	55195385	55316940	551	36	95931	1.5351	0.062376	TTC22
ENSG00000106789	9	100833257	101004922	658	70	95931	1.5348	0.062417	CORO2A
ENSG00000182511	15	91376925	91489006	304	43	95931	1.5343	0.062476	FES
ENSG00000237541	6	32659119	32764992	2540	31	95931	1.5341	0.062501	HLA-DQA2
ENSG00000144061	2	110829888	111012643	302	19	95931	1.534	0.062517	NPHP1
ENSG00000103415	16	4474691	4610348	433	21	95931	1.5339	0.06253	HMOX2
ENSG00000204516	6	31412658	31528901	1227	60	95931	1.5332	0.062609	MICB
ENSG00000221962	3	152007484	152108779	205	28	95931	1.532	0.062757	TMEM14E
ENSG00000164904	5	125827533	125981110	500	54	95931	1.5305	0.062951	ALDH7A1
ENSG00000258472	17	26732770	26991215	457	63	95931	1.5302	0.062987	RP11-192H23.4
ENSG00000130204	19	45343826	45456946	424	59	95931	1.5288	0.063161	TOMM40
ENSG00000182952	6	26488633	26596482	353	19	95931	1.5257	0.063541	HMGN4
ENSG00000086991	11	89007524	89372779	961	50	95931	1.5255	0.063569	NOX4
ENSG00000164548	7	23494399	23621660	370	31	95931	1.5253	0.06359	TRA2A
ENSG00000255298	11	124084723	124185763	555	16	95931	1.5248	0.063657	OR8G5
ENSG00000073169	22	50589408	50706045	536	49	95931	1.5237	0.063786	SELO
ENSG00000115163	2	26937157	27073935	415	19	95931	1.5236	0.063803	CENPA
ENSG00000164172	5	52341509	52455893	522	30	95931	1.5233	0.063847	MOCS2
ENSG00000251692	16	1485887	1588982	616	59	95931	1.523	0.063874	PTX4
ENSG00000146910	7	155216901	155376557	674	122	95931	1.5225	0.063939	CNPY1
ENSG00000079257	3	158313611	158440482	452	18	95931	1.5215	0.064067	LXN
ENSG00000100028	22	24901471	25055947	301	30	95931	1.5214	0.064075	SNRPD3
ENSG00000135002	9	78950433	79059433	454	34	95931	1.5209	0.064145	RFK
ENSG00000146872	17	60486019	60742842	378	29	95931	1.5206	0.064176	TLK2
ENSG00000255152	6	31657797	31782628	310	38	95931	1.5205	0.06419	MSH5-SAPCD1
ENSG00000073614	12	339295	548620	701	34	95931	1.5202	0.064224	KDM5A
ENSG00000116133	1	55265306	55402891	598	30	95931	1.52	0.064258	DHCR24
ENSG00000121314	12	10908650	11009892	279	27	95931	1.5198	0.064284	TAS2R8
ENSG00000188807	1	9598932	9724935	256	27	95931	1.519	0.064383	TMEM201
ENSG00000185304	2	88005474	88335309	182	17	95931	1.5188	0.064405	RGPD2
ENSG00000059758	12	96622039	96844338	676	50	95931	1.5184	0.064463	CDK17
ENSG00000161940	17	6876339	6983609	399	48	95931	1.5183	0.064473	BCL6B
ENSG00000163746	3	146059208	146263778	771	32	95931	1.5182	0.064488	PLSCR2
ENSG00000197681	17	36287711	36408166	20	5	95931	1.5181	0.064489	TBC1D3
ENSG00000135597	6	139174630	139359398	645	34	95931	1.5175	0.064576	REPS1
ENSG00000186566	17	42422652	42630798	370	22	95931	1.5174	0.064582	GPATCH8
ENSG00000067057	10	3058525	3229904	1135	87	95931	1.5166	0.064688	PFKP
ENSG00000138685	4	123697863	123869391	638	44	95931	1.516	0.064755	FGF2
ENSG00000114120	3	140610672	140748775	415	22	95931	1.516	0.064762	SLC25A36
ENSG00000181315	6	26586518	26709980	366	26	95931	1.5157	0.064792	ZNF322
ENSG00000150403	13	114095310	114254542	704	23	95931	1.5157	0.064802	TMCO3
ENSG00000196570	5	176777108	176877637	169	33	95931	1.5156	0.064812	PFN3
ENSG00000204410	6	31657725	31782622	311	38	95931	1.5154	0.064839	MSH5
ENSG00000203871	6	88056840	88159467	372	20	95931	1.5153	0.064848	C6orf164
ENSG00000251349	9	103154553	103389918	697	38	95931	1.5153	0.06485	MSANTD3-TMEFF1
ENSG00000180999	1	172339828	172487971	459	38	95931	1.5151	0.064875	C1orf105
ENSG00000188038	16	67868708	67972758	146	20	95931	1.5149	0.064904	NRN1L
ENSG00000137965	1	79065481	79179763	343	39	95931	1.5141	0.064998	IFI44
ENSG00000144645	3	31649382	32169072	1744	148	95931	1.514	0.065008	OSBPL10
ENSG00000197355	9	139921953	140028991	3	2	95931	1.514	0.065016	UAP1L1
ENSG00000268996	9	139930807	140031121	3	2	95931	1.514	0.065016	AL807752.1
ENSG00000175063	20	44391215	44495596	377	28	95931	1.514	0.065018	UBE2C
ENSG00000204897	17	38854273	38961584	374	53	95931	1.5139	0.065024	KRT25
ENSG00000198945	6	130284844	130512594	763	55	95931	1.5135	0.065073	L3MBTL3
ENSG00000198901	15	91459270	91588859	486	35	95931	1.5135	0.06508	PRC1
ENSG00000241697	9	103154560	103389918	696	37	95931	1.5129	0.065155	TMEFF1
ENSG00000141141	17	35919787	36053493	234	50	95931	1.5125	0.0652	DDX52
ENSG00000204613	6	30069722	30178711	750	31	95931	1.5119	0.065274	TRIM10
ENSG00000121381	12	10911693	11012767	283	27	95931	1.5118	0.06529	TAS2R9
ENSG00000119986	10	99387181	99497080	364	45	95931	1.5118	0.065291	AVPI1
ENSG00000122203	5	175723064	175838971	281	29	95931	1.5116	0.065318	KIAA1191
ENSG00000080603	16	30659530	30805602	131	28	95931	1.5105	0.065462	SRCAP
ENSG00000130208	19	45367504	45472606	370	54	95931	1.5104	0.065465	APOC1
ENSG00000273079	12	13643165	14183053	1993	125	95931	1.5103	0.065484	GRIN2B
ENSG00000162739	1	160404820	160543052	465	41	95931	1.5083	0.065743	SLAMF6
ENSG00000127774	17	3522109	3622962	469	45	95931	1.5076	0.065834	EMC6
ENSG00000116212	1	54361750	54483841	372	33	95931	1.5075	0.065847	LRRC42
ENSG00000271793	6	86217696	86374952	281	24	95931	1.5072	0.065876	RP11-321N4.5
ENSG00000095794	10	35365719	35551886	528	13	95931	1.507	0.065909	CREM
ENSG00000101292	20	5232317	5347378	600	23	95931	1.5068	0.065928	PROKR2
ENSG00000123600	2	172123919	172341312	571	33	95931	1.5067	0.065949	METTL8
ENSG00000106038	7	27232164	27340112	343	44	95931	1.5064	0.065985	EVX1
ENSG00000272916	10	75506272	75621409	169	19	95931	1.5062	0.066002	RP11-574K11.31
ENSG00000233050	8	11871898	11979256	136	11	95931	1.5061	0.066016	DEFB130
ENSG00000163357	1	154956300	155073406	205	44	95931	1.505	0.066162	DCST1
ENSG00000182899	3	197626858	197733481	343	20	95931	1.5046	0.066216	RPL35A
ENSG00000196376	6	118178689	118688839	1571	86	95931	1.5043	0.066247	SLC35F1
ENSG00000166407	11	8195851	8340263	749	88	95931	1.5038	0.066316	LMO1
ENSG00000130203	19	45359011	45462650	393	52	95931	1.5037	0.066327	APOE
ENSG00000204390	6	31727396	31833437	304	38	95931	1.5036	0.066344	HSPA1L
ENSG00000108443	17	57920447	58077925	263	17	95931	1.5034	0.066367	RPS6KB1
ENSG00000182405	15	34344274	34446591	245	32	95931	1.5033	0.066382	PGBD4
ENSG00000187783	10	45356648	45482450	376	50	95931	1.5028	0.066452	TMEM72
ENSG00000257950	17	3516357	3649488	587	49	95931	1.5023	0.066514	P2RX5-TAX1BP3
ENSG00000120533	8	110296553	110408182	357	33	95931	1.5013	0.066638	ENY2
ENSG00000106443	7	10963499	11259250	996	52	95931	1.5008	0.066701	PHF14
ENSG00000154217	17	65323575	65743372	1221	142	95931	1.5002	0.066775	PITPNC1
ENSG00000073150	22	50559160	50668723	575	43	95931	1.5002	0.066781	PANX2
ENSG00000268351	11	69537254	69637718	461	56	95931	1.4993	0.066895	AP001888.1
ENSG00000213699	2	26937152	27054099	312	16	95931	1.4993	0.066904	SLC35F6
ENSG00000007384	16	58058	176354	301	31	95931	1.4985	0.067005	RHBDF1
ENSG00000144290	2	162230843	162891792	1589	39	95931	1.4978	0.067098	SLC4A10
ENSG00000164188	5	36198536	36352216	467	35	95931	1.4976	0.067113	RANBP3L
ENSG00000241127	7	39555975	39699919	453	42	95931	1.4973	0.06716	YAE1D1
ENSG00000272658	14	24728161	24831252	341	32	95931	1.4969	0.067209	LTB4R2
ENSG00000213780	6	30825961	30931883	447	26	95931	1.4964	0.067278	GTF2H4
ENSG00000158373	6	26108349	26221577	379	33	95931	1.4957	0.067361	HIST1H2BD
ENSG00000119703	14	75480873	75595126	250	16	95931	1.4945	0.067524	ZC2HC1C
ENSG00000109736	4	2882288	2986586	330	30	95931	1.4944	0.067542	MFSD10
ENSG00000137804	15	41574892	41723248	395	24	95931	1.4938	0.06762	NUSAP1
ENSG00000106125	7	30761033	30982002	865	65	95931	1.4935	0.067656	FAM188B
ENSG00000163602	3	72370976	72546069	478	68	95931	1.4934	0.067664	RYBP
ENSG00000243955	6	52606462	52718708	384	21	95931	1.4934	0.067672	GSTA1
ENSG00000141098	16	67658434	67803324	225	33	95931	1.4931	0.067704	GFOD2
ENSG00000239511	22	21427050	21532352	159	24	95931	1.4925	0.06778	POM121L7
ENSG00000248405	22	45048113	45308586	1612	158	95931	1.4924	0.067795	PRR5-ARHGAP8
ENSG00000158955	17	44860567	45014096	382	48	95931	1.4919	0.067864	WNT9B
ENSG00000168589	16	80524631	80634657	494	58	95931	1.4917	0.067893	DYNLRB2
ENSG00000112335	6	108482426	108632464	322	28	95931	1.4916	0.067902	SNX3
ENSG00000168619	8	39392008	39637583	655	45	95931	1.4915	0.067919	ADAM18
ENSG00000115657	2	220024490	220133712	266	31	95931	1.4913	0.067946	ABCB6
ENSG00000131462	17	40711694	40817252	227	16	95931	1.4912	0.067951	TUBG1
ENSG00000241484	22	45048355	45308665	1611	157	95931	1.4911	0.067964	ARHGAP8
ENSG00000103549	16	30723066	30837628	110	19	95931	1.4909	0.067991	RNF40
ENSG00000167978	16	2752330	2872539	188	44	95931	1.4904	0.068053	SRRM2
ENSG00000223496	16	70234134	70335833	118	38	95931	1.4902	0.068082	EXOSC6
ENSG00000205220	16	67918405	68020990	144	22	95931	1.4901	0.068099	PSMB10
ENSG00000075388	11	69537797	69640171	469	56	95931	1.49	0.068116	FGF4
ENSG00000184155	1	159454793	159555842	387	31	95931	1.4897	0.068157	OR10J5
ENSG00000121377	12	10904131	11005226	287	27	95931	1.4893	0.068205	TAS2R7
ENSG00000187446	15	41473037	41624043	523	23	95931	1.4885	0.068312	CHP1
ENSG00000105556	19	255575	394798	597	59	95931	1.4881	0.068365	MIER2
ENSG00000173702	3	124574289	124722663	525	46	95931	1.4878	0.068399	MUC13
ENSG00000108671	17	30721279	30860336	230	43	95931	1.4878	0.068404	PSMD11
ENSG00000109320	4	103372486	103588459	630	35	95931	1.4873	0.068464	NFKB1
ENSG00000203797	6	110662974	110786765	440	58	95931	1.4872	0.068477	DDO
ENSG00000135899	2	230982009	231140444	707	51	95931	1.4869	0.06852	SP110
ENSG00000177868	1	43222723	43332954	265	32	95931	1.4867	0.068544	CCDC23
ENSG00000180537	6	13874677	14030533	421	35	95931	1.4862	0.068611	RNF182
ENSG00000187151	11	101711405	101837253	433	40	95931	1.4859	0.068649	ANGPTL5
ENSG00000139187	12	9052640	9213356	465	26	95931	1.4855	0.068701	KLRG1
ENSG00000160867	5	176463887	176575145	370	38	95931	1.4852	0.068751	FGFR4
ENSG00000124818	6	47699718	47850516	563	38	95931	1.4851	0.068753	OPN5
ENSG00000105518	19	11403452	11507194	261	29	95931	1.4846	0.06882	TMEM205
ENSG00000189079	12	46073448	46351823	463	39	95931	1.4843	0.068866	ARID2
ENSG00000006451	7	39613082	39797723	508	34	95931	1.4843	0.068867	RALA
ENSG00000118407	6	75951575	76253454	580	36	95931	1.4839	0.068913	FILIP1
ENSG00000168081	8	28124503	28250872	373	42	95931	1.4825	0.069101	PNOC
ENSG00000103152	16	77006	185852	327	31	95931	1.4824	0.069112	MPG
ENSG00000204764	5	170238874	170777019	1359	34	95931	1.4817	0.069205	RANBP17
ENSG00000258674	19	19577036	19696885	300	27	95931	1.4814	0.069255	CTC-260F20.3
ENSG00000214711	2	31345924	31506724	772	61	95931	1.4813	0.069261	CAPN14
ENSG00000007038	16	2817164	2926305	257	40	95931	1.4803	0.069397	PRSS21
ENSG00000196166	8	38318352	38436180	394	40	95931	1.48	0.069438	C8orf86
ENSG00000204580	6	30794198	30917933	593	29	95931	1.4796	0.069494	DDR1
ENSG00000113140	5	150990657	151116726	353	40	95931	1.4795	0.069508	SPARC
ENSG00000076984	19	7918728	8029363	355	48	95931	1.4794	0.069522	MAP2K7
ENSG00000176024	19	52380400	52502012	549	27	95931	1.4793	0.069525	ZNF613
ENSG00000231274	19	56002023	56106909	514	65	95931	1.479	0.069573	SBK3
ENSG00000249240	15	65084082	65273118	656	45	95931	1.4786	0.069626	AC069368.3
ENSG00000156735	8	37984051	38120819	205	25	95931	1.4776	0.069759	BAG4
ENSG00000196576	22	50663408	50796056	545	50	95931	1.4775	0.069773	PLXNB2
ENSG00000204389	6	31733291	31835723	297	38	95931	1.4773	0.069803	HSPA1A
ENSG00000063438	5	254291	488406	1041	51	95931	1.4769	0.069852	AHRR
ENSG00000164989	9	15502895	16111661	2200	32	95931	1.4761	0.069952	CCDC171
ENSG00000163608	3	112671287	112788708	294	43	95931	1.4761	0.069959	C3orf17
ENSG00000228727	6	31680576	31782628	254	38	95931	1.4756	0.070031	SAPCD1
ENSG00000187094	3	42249317	42357699	405	42	95931	1.4753	0.070071	CCK
ENSG00000165553	14	77681826	77787655	485	52	95931	1.4752	0.070074	NGB
ENSG00000124275	5	7801299	7956138	724	56	95931	1.4748	0.070136	MTRR
ENSG00000140945	16	82610408	83880204	7932	377	95931	1.4743	0.070198	CDH13
ENSG00000132703	1	159507615	159608655	445	40	95931	1.4742	0.070213	APCS
ENSG00000204532	19	56663670	56770821	578	78	95931	1.4739	0.070255	ZSCAN5C
ENSG00000130167	19	11356824	11487672	410	35	95931	1.4737	0.070281	TSPAN16
ENSG00000103994	15	42655021	42833321	346	30	95931	1.4736	0.070299	ZNF106
ENSG00000110851	12	108076643	108205049	463	34	95931	1.4734	0.070326	PRDM4
ENSG00000164885	7	150700899	150805617	317	45	95931	1.4728	0.070398	CDK5
ENSG00000106785	9	100781557	100931494	416	57	95931	1.4727	0.070412	TRIM14
ENSG00000100564	14	67998672	68117004	359	48	95931	1.4718	0.070543	PIGH
ENSG00000176402	7	99470892	99577243	296	21	95931	1.471	0.070639	GJC3
ENSG00000155307	21	15807549	16005723	726	97	95931	1.4707	0.070689	SAMSN1
ENSG00000162591	1	3356484	3578059	845	94	95931	1.4706	0.0707	MEGF6
ENSG00000184508	15	91424148	91525799	367	32	95931	1.4692	0.070896	HDDC3
ENSG00000234745	6	31271649	31374965	2956	53	95931	1.4691	0.070901	HLA-B
ENSG00000185716	16	21968959	22148855	260	32	95931	1.4684	0.070993	C16orf52
ENSG00000214021	3	9799770	9946822	441	52	95931	1.4683	0.071012	TTLL3
ENSG00000150471	4	62016976	62994053	2663	142	95931	1.468	0.071047	LPHN3
ENSG00000188130	22	50633879	50750254	502	57	95931	1.4676	0.071111	MAPK12
ENSG00000169660	17	80326194	80450521	521	40	95931	1.4672	0.071155	HEXDC
ENSG00000164849	7	1034212	1148897	709	35	95931	1.4661	0.071314	GPR146
ENSG00000122787	7	137637070	137852732	638	69	95931	1.4658	0.071349	AKR1D1
ENSG00000177239	9	139931379	140053635	4	2	95931	1.4658	0.07135	MAN1B1
ENSG00000176978	9	139954994	140059629	4	2	95931	1.4658	0.07135	DPP7
ENSG00000162510	1	31134124	31246434	367	34	95931	1.4651	0.071448	MATN1
ENSG00000119333	9	131345940	131469066	180	23	95931	1.465	0.071457	WDR34
ENSG00000115685	2	242038991	242173067	524	43	95931	1.4649	0.071475	PPP1R7
ENSG00000182704	11	76443295	76559198	385	45	95931	1.4649	0.071479	TSKU
ENSG00000152952	3	145737227	145931440	705	40	95931	1.4648	0.071489	PLOD2
ENSG00000197971	18	74640783	74895639	1249	146	95931	1.4645	0.071532	MBP
ENSG00000161609	19	49841475	49971251	413	28	95931	1.4636	0.071651	CCDC155
ENSG00000204614	6	30053885	30166512	832	36	95931	1.4635	0.071664	TRIM40
ENSG00000137869	15	51450254	51680807	826	53	95931	1.463	0.071739	CYP19A1
ENSG00000006607	2	242245658	242484256	800	42	95931	1.4621	0.07185	FARP2
ENSG00000164897	7	150728167	150830633	325	38	95931	1.4619	0.071885	TMUB1
ENSG00000250067	19	19577036	19698390	309	26	95931	1.4615	0.071933	YJEFN3
ENSG00000086619	1	236328855	236495319	743	28	95931	1.4615	0.071939	ERO1LB
ENSG00000060971	3	38094620	38228733	323	34	95931	1.461	0.072007	ACAA1
ENSG00000159792	16	67877175	68013581	197	24	95931	1.4607	0.072048	PSKH1
ENSG00000122592	7	27143335	27247555	259	40	95931	1.4591	0.072262	HOXA7
ENSG00000163635	3	63800233	64039138	607	42	95931	1.4584	0.072369	ATXN7
ENSG00000105717	19	19622522	19779725	448	37	95931	1.4583	0.072377	PBX4
ENSG00000162493	1	13859960	13994452	545	61	95931	1.4579	0.07243	PDPN
ENSG00000066117	12	50428755	50544495	204	22	95931	1.4574	0.072506	SMARCD1
ENSG00000268706	18	61552042	61659601	434	23	95931	1.4571	0.072549	AC009802.1
ENSG00000161572	17	34211522	34320703	465	36	95931	1.4568	0.072585	LYZL6
ENSG00000184708	22	31782963	31942094	429	29	95931	1.4568	0.072591	EIF4ENIF1
ENSG00000165973	11	20641117	21647227	3912	274	95931	1.4565	0.072621	NELL1
ENSG00000169248	4	76904835	77012568	609	20	95931	1.4564	0.072636	CXCL11
ENSG00000041802	3	194311517	194443206	689	45	95931	1.4564	0.072644	LSG1
ENSG00000160223	21	45592874	45710849	582	62	95931	1.4563	0.072653	ICOSLG
ENSG00000261667	8	144111874	144214418	311	16	95931	1.4563	0.072662	RP11-520P18.5
ENSG00000142327	2	241455221	241570789	475	55	95931	1.4561	0.072681	RNPEPL1
ENSG00000196503	4	57321509	57440614	425	36	95931	1.456	0.0727	ARL9
ENSG00000156345	9	90531356	90639668	214	26	95931	1.4559	0.072707	CDK20
ENSG00000141699	17	40681531	40812641	304	18	95931	1.4558	0.07273	FAM134C
ENSG00000145384	4	120188405	120293545	592	19	95931	1.4549	0.072854	FABP2
ENSG00000128656	2	175614091	175920097	649	43	95931	1.4548	0.072869	CHN1
ENSG00000158985	5	130531186	130784140	487	31	95931	1.4544	0.072919	CDC42SE2
ENSG00000169118	15	64407716	64698442	641	27	95931	1.4543	0.072935	CSNK1G1
ENSG00000005884	17	48083332	48217845	434	63	95931	1.4538	0.073003	ITGA3
ENSG00000162413	1	6600784	6724667	379	34	95931	1.4536	0.073025	KLHL21
ENSG00000197694	9	131264866	131445941	312	25	95931	1.4535	0.073044	SPTAN1
ENSG00000157379	14	24709804	24819039	322	33	95931	1.4531	0.073097	DHRS1
ENSG00000167100	17	48137404	48257246	311	48	95931	1.4525	0.073175	SAMD14
ENSG00000261884	16	67913517	68019920	146	23	95931	1.4522	0.073226	CTC-479C5.12
ENSG00000056487	22	45227042	45455880	1200	93	95931	1.4519	0.073269	PHF21B
ENSG00000204287	6	32357619	32462823	1737	31	95931	1.4516	0.073301	HLA-DRA
ENSG00000189043	7	10921578	11029883	453	36	95931	1.4516	0.073305	NDUFA4
ENSG00000132837	5	78243438	78581861	1090	50	95931	1.4512	0.073358	DMGDH
ENSG00000156219	4	76882337	77083955	1117	23	95931	1.4511	0.07337	ART3
ENSG00000186010	19	19576545	19694285	294	25	95931	1.451	0.073385	NDUFA13
ENSG00000269746	16	70189303	70289683	95	30	95931	1.45	0.073527	AC009060.1
ENSG00000002587	4	11344774	11481389	619	70	95931	1.45	0.073533	HS3ST1
ENSG00000250151	3	9784766	9927085	402	40	95931	1.4499	0.073539	ARPC4-TTLL3
ENSG00000100347	22	44301301	44456411	526	54	95931	1.4487	0.073713	SAMM50
ENSG00000011275	7	5609678	5871370	1246	43	95931	1.4484	0.073747	RNF216
ENSG00000189410	1	20996225	21109330	398	46	95931	1.4482	0.07378	SH2D5
ENSG00000259363	15	100297228	100467353	1003	48	95931	1.4479	0.073828	CTD-2054N24.2
ENSG00000167113	9	131034815	131146351	271	24	95931	1.4475	0.073885	COQ4
ENSG00000268427	22	50664103	50764350	430	48	95931	1.4469	0.073957	AL022328.1
ENSG00000156521	10	71847737	71956432	414	54	95931	1.4467	0.073984	TYSND1
ENSG00000163257	4	17752278	17862381	202	19	95931	1.4461	0.07407	DCAF16
ENSG00000162337	11	68030077	68266743	652	48	95931	1.4451	0.074216	LRP5
ENSG00000141480	17	4563784	4674794	410	50	95931	1.445	0.074226	ARRB2
ENSG00000140632	16	4803204	4947343	567	40	95931	1.4448	0.074255	GLYR1
ENSG00000169071	9	94275373	94762444	2026	98	95931	1.4445	0.074293	ROR2
ENSG00000168484	8	21964426	22071992	332	51	95931	1.4445	0.0743	SFTPC
ENSG00000134940	11	125491417	125601018	387	23	95931	1.4439	0.07438	ACRV1
ENSG00000162598	1	60402941	60589442	512	47	95931	1.4433	0.074474	C1orf87
ENSG00000268788	4	76821883	76928526	335	26	95931	1.4427	0.074552	AC110615.1
ENSG00000114200	3	165440692	165605260	769	28	95931	1.4424	0.0746	BCHE
ENSG00000174417	8	110048850	110181813	486	29	95931	1.4422	0.074628	TRHR
ENSG00000100949	14	24684744	24790945	249	40	95931	1.4417	0.074689	RABGGTA
ENSG00000124107	20	43830880	43933205	381	17	95931	1.4417	0.074693	SLPI
ENSG00000213906	14	24724940	24831259	345	30	95931	1.441	0.074787	LTB4R2
ENSG00000205246	19	23895807	24060937	427	33	95931	1.4396	0.074983	RPSAP58
ENSG00000109805	4	17762525	17896485	253	18	95931	1.4395	0.075008	NCAPG
ENSG00000242366	2	234618894	234731945	489	62	95931	1.4393	0.075037	UGT1A1
ENSG00000136305	14	24724302	24830636	346	31	95931	1.4389	0.075089	CIDEB
ENSG00000175764	9	124534207	124905885	1496	88	95931	1.4387	0.075112	TTLL11
ENSG00000254959	7	30741753	30981696	955	77	95931	1.4387	0.075117	INMT-FAM188B
ENSG00000155130	6	114128541	114234648	289	37	95931	1.4383	0.075178	MARCKS
ENSG00000183921	16	22127618	22253075	287	30	95931	1.4375	0.075283	SDR42E2
ENSG00000038358	16	67856926	67968406	160	22	95931	1.4374	0.075308	EDC4
ENSG00000110200	11	71767424	71873826	363	24	95931	1.4371	0.075349	ANAPC15
ENSG00000145014	3	194258402	194404418	774	53	95931	1.4367	0.075402	TMEM44
ENSG00000138435	2	175562320	175679200	386	53	95931	1.4363	0.075453	CHRNA1
ENSG00000165632	10	7810467	8108590	1124	64	95931	1.4359	0.075513	TAF3
ENSG00000221970	7	143965218	144066150	4	2	95931	1.4354	0.075591	OR2A1
ENSG00000269117	20	31773091	31873387	218	23	95931	1.4352	0.075617	AL121901.1
ENSG00000213903	14	24730656	24837242	352	30	95931	1.4352	0.075619	LTB4R
ENSG00000110917	12	121074672	121189667	477	42	95931	1.4349	0.075661	MLEC
ENSG00000186417	15	51583826	51750210	539	54	95931	1.4348	0.075665	GLDN
ENSG00000165325	11	93013137	93221653	729	33	95931	1.4345	0.075709	CCDC67
ENSG00000164434	6	123050620	123155219	355	60	95931	1.4343	0.07575	FABP7
ENSG00000167555	19	52851102	52971665	537	41	95931	1.4341	0.075765	ZNF528
ENSG00000186442	12	53133469	53239901	461	58	95931	1.4337	0.075825	KRT3
ENSG00000099991	22	24357642	24624596	530	33	95931	1.4336	0.075846	CABIN1
ENSG00000131470	17	40674333	40779849	239	21	95931	1.4328	0.075962	PSMC3IP
ENSG00000135074	5	156772542	157052783	1101	44	95931	1.4327	0.075972	ADAM19
ENSG00000108813	17	47996334	48102321	345	69	95931	1.4325	0.076003	DLX4
ENSG00000175711	17	80850031	81059686	1054	64	95931	1.432	0.076069	B3GNTL1
ENSG00000174327	17	6889394	6993440	392	52	95931	1.4316	0.076123	SLC16A13
ENSG00000168137	3	9389299	9570924	509	45	95931	1.4308	0.07625	SETD5
ENSG00000197217	8	23193296	23365208	760	39	95931	1.4305	0.076293	ENTPD4
ENSG00000160563	9	134685494	135005295	750	69	95931	1.4296	0.076416	MED27
ENSG00000213977	17	3516196	3621976	494	49	95931	1.4294	0.076444	TAX1BP3
ENSG00000131059	20	31755116	31865564	227	24	95931	1.4288	0.076528	BPIFA3
ENSG00000106436	7	101206605	101322576	349	35	95931	1.4287	0.076548	MYL10
ENSG00000196943	14	24719068	24828330	351	33	95931	1.4287	0.076551	NOP9
ENSG00000119547	18	55052917	55208529	590	42	95931	1.4286	0.076557	ONECUT2
ENSG00000139220	12	81602045	82203332	1701	83	95931	1.4274	0.076729	PPFIA2
ENSG00000088836	20	3158063	3269836	501	38	95931	1.4268	0.076823	SLC4A11
ENSG00000104419	8	134199414	134364265	649	79	95931	1.4252	0.077043	NDRG1
ENSG00000157510	5	148601434	148771365	469	61	95931	1.4245	0.077156	AFAP1L1
ENSG00000043591	10	115753806	115856667	401	32	95931	1.4242	0.077187	ADRB1
ENSG00000214655	10	75495340	75611551	178	19	95931	1.4238	0.077258	ZSWIM8
ENSG00000140320	15	40681920	40810441	299	32	95931	1.4236	0.077284	BAHD1
ENSG00000075624	7	5516782	5653415	616	60	95931	1.4233	0.077324	ACTB
ENSG00000166801	11	58860221	58972512	267	17	95931	1.422	0.077509	FAM111A
ENSG00000150672	11	83116055	85388966	7345	213	95931	1.4219	0.077533	DLG2
ENSG00000023734	12	15985325	16106412	170	43	95931	1.4214	0.0776	STRAP
ENSG00000185721	22	31745509	31974726	648	32	95931	1.421	0.077654	DRG1
ENSG00000175065	18	28906740	29044875	447	39	95931	1.4197	0.077854	DSG4
ENSG00000171446	17	38883060	38988786	364	45	95931	1.4193	0.077906	KRT27
ENSG00000112115	6	52001185	52105436	415	39	95931	1.4193	0.077911	IL17A
ENSG00000164010	1	43232795	43360660	300	38	95931	1.4192	0.077922	ERMAP
ENSG00000116183	1	176382307	176864735	1209	59	95931	1.4191	0.077934	PAPPA2
ENSG00000133661	10	81647496	81792370	952	35	95931	1.4191	0.07794	SFTPD
ENSG00000136045	12	108029509	108156944	407	37	95931	1.4182	0.078069	PWP1
ENSG00000115507	2	63227192	63334971	135	39	95931	1.4181	0.078081	OTX1
ENSG00000141086	16	67911543	68016317	142	22	95931	1.4179	0.078108	CTRL
ENSG00000162782	1	179510748	179710407	733	32	95931	1.4174	0.078186	TDRD5
ENSG00000214479	6	83732692	83832854	201	21	95931	1.4173	0.078202	AL139333.1
ENSG00000168582	2	208975464	209078300	497	50	95931	1.4156	0.07845	CRYGA
ENSG00000039600	5	157002687	157148488	574	34	95931	1.4156	0.078451	SOX30
ENSG00000231852	6	31956042	32059447	209	43	95931	1.4151	0.07852	CYP21A2
ENSG00000099203	19	10893114	10996994	217	33	95931	1.415	0.078541	TMED1
ENSG00000120664	13	36870568	36993738	367	25	95931	1.4147	0.078583	SPG20OS
ENSG00000239900	22	40692507	40836467	283	25	95931	1.4145	0.078612	ADSL
ENSG00000101670	18	47037069	47169272	435	59	95931	1.4143	0.078636	LIPG
ENSG00000145476	4	187062674	187184610	558	37	95931	1.4142	0.078651	CYP4V2
ENSG00000198189	4	88207762	88362538	536	38	95931	1.4138	0.078712	HSD17B11
ENSG00000182463	20	51538946	52161869	1969	212	95931	1.4134	0.078773	TSHZ2
ENSG00000012822	12	54054903	54171529	308	34	95931	1.413	0.078828	CALCOCO1
ENSG00000130158	19	11259971	11423157	588	49	95931	1.4129	0.078837	DOCK6
ENSG00000185271	14	20846970	20953801	443	70	95931	1.4129	0.078844	KLHL33
ENSG00000117877	19	45859467	45964024	293	38	95931	1.4127	0.078877	CD3EAP
ENSG00000044524	3	89106674	89581284	1118	39	95931	1.4122	0.078941	EPHA3
ENSG00000196371	11	94227017	94333063	376	31	95931	1.4121	0.078962	FUT4
ENSG00000062716	17	57734553	57969616	429	27	95931	1.4121	0.078968	VMP1
ENSG00000215372	8	7163039	7293080	17	2	95931	1.4113	0.079071	ZNF705G
ENSG00000090861	16	70236198	70373446	157	46	95931	1.4112	0.079087	AARS
ENSG00000159761	16	67650719	67752661	172	32	95931	1.4106	0.07918	C16orf86
ENSG00000136231	7	23299828	23560086	686	62	95931	1.4102	0.079236	IGF2BP3
ENSG00000197213	19	56650939	56759289	575	65	95931	1.4101	0.079249	ZSCAN5B
ENSG00000249034	5	140190341	140293224	183	27	95931	1.4098	0.079294	AC005609.1
ENSG00000087494	12	28061017	28175638	387	32	95931	1.4097	0.079307	PTHLH
ENSG00000160161	19	19599057	19707468	293	25	95931	1.4094	0.079356	CILP2
ENSG00000236027	11	125608006	125711495	438	21	95931	1.4088	0.079444	PATE3
ENSG00000185652	12	5491278	5680702	617	77	95931	1.408	0.079569	NTF3
ENSG00000157131	1	57270479	57433894	670	67	95931	1.4077	0.079612	C8A
ENSG00000185386	22	50652142	50759196	460	56	95931	1.4076	0.079623	MAPK11
ENSG00000137310	6	31076319	31184936	1455	45	95931	1.4072	0.079684	TCF19
ENSG00000162408	1	6531407	6664595	429	26	95931	1.4068	0.079749	NOL9
ENSG00000198128	1	248173984	248274922	286	15	95931	1.4068	0.07975	OR2L3
ENSG00000175582	11	73336683	73522182	619	33	95931	1.4066	0.079774	RAB6A
ENSG00000130702	20	60833011	60992368	751	51	95931	1.406	0.079862	LAMA5
ENSG00000196547	15	91395448	91515814	388	40	95931	1.4058	0.079887	MAN2A2
ENSG00000101473	20	44420360	44536045	388	34	95931	1.4056	0.079917	ACOT8
ENSG00000113441	5	96221098	96423219	749	31	95931	1.4047	0.080053	LNPEP
ENSG00000135047	9	90290434	90396308	407	36	95931	1.4046	0.08007	CTSL
ENSG00000155052	2	124732864	125722864	3381	146	95931	1.4046	0.080074	CNTNAP5
ENSG00000138867	22	24886406	25001903	320	29	95931	1.4044	0.080102	GUCD1
ENSG00000272514	6	88067701	88224183	565	27	95931	1.4026	0.080373	C6ORF165
ENSG00000116761	1	70826901	70955534	415	44	95931	1.4022	0.080425	CTH
ENSG00000176623	8	87430486	87576586	470	29	95931	1.4022	0.080426	RMDN1
ENSG00000167754	19	51396559	51506349	482	67	95931	1.4021	0.080436	KLK5
ENSG00000159189	1	22920123	23024603	374	36	95931	1.4019	0.080477	C1QC
ENSG00000021300	11	73307223	73423864	363	38	95931	1.4012	0.080575	PLEKHB1
ENSG00000144681	3	36371836	36639499	1067	59	95931	1.4006	0.080663	STAC
ENSG00000110801	12	122276637	122406203	410	26	95931	1.4003	0.080712	PSMD9
ENSG00000167460	19	16127831	16263813	436	46	95931	1.4002	0.080722	TPM4
ENSG00000113643	5	167863450	167996304	507	29	95931	1.4	0.080753	RARS
ENSG00000188573	5	167906121	168007639	346	18	95931	1.3998	0.080781	FBLL1
ENSG00000250264	6	32731544	32856599	1364	48	95931	1.3995	0.080826	TAP2
ENSG00000153292	6	46915440	47060099	537	44	95931	1.3995	0.080837	GPR110
ENSG00000178997	15	41424923	41572941	573	19	95931	1.3993	0.080863	EXD1
ENSG00000142538	19	49875671	49976698	337	31	95931	1.3992	0.080872	PTH2
ENSG00000134909	11	128784955	129199219	1254	45	95931	1.3988	0.080937	ARHGAP32
ENSG00000128915	15	60661808	60821359	349	31	95931	1.3986	0.080963	NARG2
ENSG00000142330	2	241476133	241607122	622	53	95931	1.3982	0.081028	CAPN10
ENSG00000174951	19	49201268	49308647	341	42	95931	1.398	0.081059	FUT1
ENSG00000108788	17	40669086	40775257	235	22	95931	1.3977	0.081099	MLX
ENSG00000213398	16	67923653	68028034	146	21	95931	1.3976	0.081119	LCAT
ENSG00000127946	7	75112621	75418280	1137	87	95931	1.3974	0.081145	HIP1
ENSG00000259316	15	64422547	64715980	656	26	95931	1.397	0.081212	CTD-2116N17.1
ENSG00000186174	11	118714584	118846317	404	54	95931	1.3967	0.081252	BCL9L
ENSG00000163817	3	45746942	45888027	341	46	95931	1.3964	0.081299	SLC6A20
ENSG00000186197	1	236461562	236698214	1070	84	95931	1.3961	0.081335	EDARADD
ENSG00000168065	11	64273098	64390347	243	34	95931	1.3955	0.081432	SLC22A11
ENSG00000068120	17	40663485	40768295	221	23	95931	1.3952	0.081482	COASY
ENSG00000114646	3	47553729	47672282	200	25	95931	1.395	0.081506	CSPG5
ENSG00000269741	19	51449274	51562837	366	47	95931	1.3949	0.081527	KLK9
ENSG00000204256	6	32886437	32999282	847	70	95931	1.3948	0.081532	BRD2
ENSG00000172554	2	896554	1421385	2532	92	95931	1.3948	0.081536	SNTG2
ENSG00000181982	4	24757739	25031826	963	81	95931	1.3945	0.081586	CCDC149
ENSG00000152926	7	64382154	64517062	523	19	95931	1.3944	0.081602	ZNF117
ENSG00000122591	7	22930878	23103749	600	30	95931	1.393	0.081813	FAM126A
ENSG00000133083	13	36295478	36755443	1747	118	95931	1.3925	0.081887	DCLK1
ENSG00000181291	17	32857768	33016337	554	95	95931	1.3923	0.081911	TMEM132E
ENSG00000153395	5	1406595	1574092	656	80	95931	1.3923	0.081919	LPCAT1
ENSG00000162511	1	31155316	31280667	398	45	95931	1.3918	0.081988	LAPTM5
ENSG00000138018	2	26481415	26668759	492	44	95931	1.3917	0.082011	EPT1
ENSG00000175806	8	9861778	10336401	2398	86	95931	1.3914	0.08205	MSRA
ENSG00000090060	14	96917770	97083448	399	48	95931	1.3913	0.082069	PAPOLA
ENSG00000185038	2	234634370	234792069	657	68	95931	1.3908	0.082138	MROH2A
ENSG00000169372	12	94021151	94338616	935	102	95931	1.3907	0.082159	CRADD
ENSG00000256950	12	122276715	122409376	414	25	95931	1.3904	0.08221	RP11-87C12.2
ENSG00000168955	2	228176872	228296711	618	45	95931	1.3903	0.082223	TM4SF20
ENSG00000214367	4	2179191	2293891	400	28	95931	1.3897	0.082309	HAUS3
ENSG00000160255	21	46255868	46401904	681	75	95931	1.3895	0.082344	ITGB2
ENSG00000083097	6	83727385	83931069	395	34	95931	1.3892	0.082386	DOPEY1
ENSG00000158552	2	220009959	220124373	272	34	95931	1.3882	0.082543	ZFAND2B
ENSG00000183760	19	39524553	39652133	600	41	95931	1.388	0.082574	PAPL
ENSG00000159063	11	77761982	77900706	585	20	95931	1.3876	0.082622	ALG8
ENSG00000113369	5	90614541	90729176	230	31	95931	1.3874	0.082661	ARRDC3
ENSG00000267981	11	129886836	129994012	457	27	95931	1.3872	0.082689	AP003041.2
ENSG00000147677	8	117604369	117829164	595	30	95931	1.3869	0.08273	EIF3H
ENSG00000164331	5	72798160	72911511	382	34	95931	1.3865	0.08279	ANKRA2
ENSG00000171735	1	6795384	7879766	3461	226	95931	1.3862	0.082848	CAMTA1
ENSG00000124074	16	67646848	67751168	177	33	95931	1.3849	0.083034	ENKD1
ENSG00000159082	21	33951069	34150359	437	41	95931	1.3846	0.083085	SYNJ1
ENSG00000221916	19	49571655	49672397	371	50	95931	1.3843	0.08314	C19orf73
ENSG00000124772	6	36658552	36857778	832	73	95931	1.3842	0.083148	CPNE5
ENSG00000156232	15	83428380	83553611	390	37	95931	1.3842	0.083149	WHAMM
ENSG00000134247	1	117402679	117582980	512	47	95931	1.3838	0.083208	PTGFRN
ENSG00000156873	16	30709591	30822490	100	23	95931	1.3837	0.083232	PHKG2
ENSG00000164749	8	76270149	76529078	1148	54	95931	1.3836	0.083239	HNF4G
ENSG00000120526	8	110203148	110396614	585	27	95931	1.3836	0.083248	NUDCD1
ENSG00000164896	7	150723711	150827953	332	38	95931	1.3828	0.083362	FASTK
ENSG00000009830	14	77691299	77837227	568	50	95931	1.3825	0.083413	POMT2
ENSG00000254901	19	19237712	19353400	376	34	95931	1.3816	0.083543	MEF2BNB
ENSG00000148584	10	52509169	52695435	396	45	95931	1.3816	0.083546	A1CF
ENSG00000104824	19	39277028	39392987	346	37	95931	1.381	0.083633	HNRNPL
ENSG00000106554	7	132419629	132816848	895	43	95931	1.3808	0.083668	CHCHD3
ENSG00000235531	8	72690402	73080628	1775	103	95931	1.3806	0.083695	RP11-383H13.1
ENSG00000074416	3	127357909	127592051	638	69	95931	1.3803	0.083752	MGLL
ENSG00000108819	17	48161104	48277991	317	54	95931	1.3797	0.083841	PPP1R9B
ENSG00000163421	3	71770807	71884357	375	54	95931	1.3795	0.083874	PROK2
ENSG00000184029	21	39273728	39543454	704	80	95931	1.3793	0.083908	DSCR4
ENSG00000100359	22	40716595	40856293	277	22	95931	1.3792	0.083909	SGSM3
ENSG00000095383	9	100911311	101067915	823	47	95931	1.379	0.083953	TBC1D2
ENSG00000188820	6	116732533	116834934	333	31	95931	1.379	0.083954	FAM26F
ENSG00000135338	6	80144708	80297175	507	30	95931	1.3785	0.084025	LCA5
ENSG00000163161	2	127964866	128101752	352	26	95931	1.3783	0.084048	ERCC3
ENSG00000204531	6	31082119	31198508	1581	43	95931	1.3782	0.084066	POU5F1
ENSG00000159885	19	44479494	44587265	289	19	95931	1.3781	0.084081	ZNF222
ENSG00000144452	2	215746266	216053151	844	74	95931	1.378	0.084104	ABCA12
ENSG00000184154	11	71741382	71871828	410	25	95931	1.3776	0.084166	LRTOMT
ENSG00000166166	14	103945521	104053410	284	21	95931	1.3772	0.084227	TRMT61A
ENSG00000090857	16	70097529	70245203	193	21	95931	1.377	0.08425	PDPR
ENSG00000085563	7	87083175	87392611	791	53	95931	1.3768	0.084286	ABCB1
ENSG00000185177	7	57137321	57257571	328	17	95931	1.3768	0.084295	ZNF479
ENSG00000243364	1	154986207	155092029	222	37	95931	1.3766	0.084312	EFNA4
ENSG00000170477	12	53150333	53258335	475	57	95931	1.3764	0.084349	KRT4
ENSG00000129451	19	51465995	51573431	351	46	95931	1.376	0.084403	KLK10
ENSG00000058085	1	183105373	183264035	537	34	95931	1.3751	0.084544	LAMC2
ENSG00000119638	14	75498822	75644047	310	14	95931	1.375	0.084561	NEK9
ENSG00000086289	7	37673446	38041543	1467	85	95931	1.3745	0.084648	EPDR1
ENSG00000269883	14	77557026	77659339	343	48	95931	1.3741	0.084703	AC007375.1
ENSG00000121741	13	20482810	20715968	612	44	95931	1.374	0.084727	ZMYM2
ENSG00000173166	2	204209068	204450133	473	40	95931	1.3736	0.084785	RAPH1
ENSG00000135248	7	128299115	128421797	474	42	95931	1.3733	0.084827	FAM71F1
ENSG00000214324	3	126861974	126967025	380	46	95931	1.3724	0.084977	C3orf56
ENSG00000198089	22	31834674	32064572	795	27	95931	1.3722	0.085007	SFI1
ENSG00000185972	9	36119389	36221329	360	45	95931	1.3721	0.085016	CCIN
ENSG00000178358	11	6892205	6993264	490	33	95931	1.3721	0.085023	OR2D3
ENSG00000004478	12	2854119	2964576	278	27	95931	1.3715	0.085109	FKBP4
ENSG00000079332	10	71857045	71980279	486	51	95931	1.3714	0.085128	SAR1A
ENSG00000178199	6	149718794	149856197	480	30	95931	1.3713	0.085138	ZC3H12D
ENSG00000158050	2	96758905	96861179	148	26	95931	1.3709	0.0852	DUSP2
ENSG00000226976	6	36962607	37063177	373	36	95931	1.3706	0.085242	COX6A1P2
ENSG00000128594	7	127617124	127722160	207	35	95931	1.3706	0.085251	LRRC4
ENSG00000140682	16	31432906	31539281	198	24	95931	1.3699	0.085365	TGFB1I1
ENSG00000174669	11	66079992	66189685	253	18	95931	1.3698	0.085372	SLC29A2
ENSG00000167114	9	131052925	131173749	296	29	95931	1.3693	0.085455	SLC27A4
ENSG00000134249	1	120386156	120489118	184	24	95931	1.3682	0.08562	ADAM30
ENSG00000111145	12	96538160	96713613	571	63	95931	1.3679	0.085665	ELK3
ENSG00000154781	3	14643271	14764166	429	39	95931	1.3671	0.085791	CCDC174
ENSG00000167112	9	131021382	131135021	279	24	95931	1.3665	0.085895	TRUB2
ENSG00000150455	11	126102960	126218740	339	28	95931	1.3664	0.0859	TIRAP
ENSG00000164440	6	139511198	139663276	415	54	95931	1.3663	0.085916	TXLNB
ENSG00000104427	8	79528282	79682000	436	27	95931	1.366	0.085965	ZC2HC1A
ENSG00000106266	7	2241405	2443953	741	63	95931	1.3646	0.086191	SNX8
ENSG00000138735	4	120365550	120600146	820	23	95931	1.3642	0.08625	PDE5A
ENSG00000105852	7	94939256	95075680	480	32	95931	1.3635	0.086365	PON3
ENSG00000143537	1	154973042	155085252	207	40	95931	1.3633	0.086395	ADAM15
ENSG00000198601	1	248293288	248394331	363	25	95931	1.3632	0.086404	OR2M2
ENSG00000269446	7	156852674	156953764	445	41	95931	1.3629	0.086458	AC006967.1
ENSG00000155714	16	21945186	22062433	152	29	95931	1.3625	0.086516	PDZD9
ENSG00000168679	1	110855470	110983704	352	23	95931	1.3625	0.086518	SLC16A4
ENSG00000158717	16	88712903	88822829	600	54	95931	1.3625	0.086528	RNF166
ENSG00000198039	7	64280550	64441344	639	21	95931	1.3618	0.086623	ZNF273
ENSG00000198133	14	67863801	68050456	683	89	95931	1.3612	0.086727	TMEM229B
ENSG00000117984	11	1723982	1835222	414	46	95931	1.361	0.086751	CTSD
ENSG00000139718	12	122192086	122320562	345	31	95931	1.3609	0.08677	SETD1B
ENSG00000039537	5	41092336	41311540	720	48	95931	1.3607	0.086798	C6
ENSG00000213022	19	51453806	51562890	353	42	95931	1.3601	0.086906	KLK9
ENSG00000241553	3	9784179	9899410	320	29	95931	1.3591	0.08706	ARPC4
ENSG00000130997	4	2023645	2293848	717	31	95931	1.3585	0.087151	POLN
ENSG00000168907	15	42383332	42498839	396	45	95931	1.3585	0.087151	PLA2G4F
ENSG00000198183	20	31773801	31881115	234	24	95931	1.3583	0.087182	BPIFA1
ENSG00000267913	21	45537818	45643580	463	45	95931	1.3582	0.0872	AP001055.1
ENSG00000153774	16	75277596	75517383	1137	29	95931	1.358	0.087227	CFDP1
ENSG00000177992	9	90447741	90553814	404	39	95931	1.3578	0.087262	SPATA31E1
ENSG00000203942	10	99299450	99400690	254	34	95931	1.3576	0.087294	C10orf62
ENSG00000101132	20	52774386	52894591	599	49	95931	1.3563	0.087495	PFDN4
ENSG00000183889	16	16361301	16494447	14	2	95931	1.3562	0.087512	NPIPA7
ENSG00000181464	17	15418797	15519590	325	31	95931	1.3558	0.087585	CDRT1
ENSG00000135317	6	86165214	86353874	350	28	95931	1.3557	0.087591	SNX14
ENSG00000215217	5	7780491	7901603	507	56	95931	1.3557	0.0876	C5orf49
ENSG00000133104	13	36825775	36994317	584	22	95931	1.3556	0.087621	SPG20
ENSG00000131187	5	176779141	176886577	180	34	95931	1.3551	0.087696	F12
ENSG00000205629	16	25073050	25239552	421	38	95931	1.355	0.087708	LCMT1
ENSG00000102981	16	67644849	67746681	174	32	95931	1.3548	0.087742	PARD6A
ENSG00000148948	11	40085753	41531323	4693	222	95931	1.3547	0.087755	LRRC4C
ENSG00000153406	16	4461681	4595764	428	24	95931	1.3539	0.08788	NMRAL1
ENSG00000164007	1	43148764	43255925	263	31	95931	1.3534	0.087966	CLDN19
ENSG00000167291	17	77856142	78059647	880	104	95931	1.3532	0.088003	TBC1D16
ENSG00000105963	7	887540	1045043	827	82	95931	1.3531	0.088006	ADAP1
ENSG00000167632	8	140692586	141518678	2772	200	95931	1.3524	0.088119	TRAPPC9
ENSG00000204571	11	71242901	71364399	635	34	95931	1.3523	0.088146	KRTAP5-11
ENSG00000249049	4	92190185	92296457	310	31	95931	1.3519	0.08821	RP11-763F8.1
ENSG00000153207	1	246952400	247145280	695	61	95931	1.3511	0.088325	AHCTF1
ENSG00000152291	2	85495147	85605548	373	42	95931	1.3509	0.08837	TGOLN2
ENSG00000213199	7	150695379	150799843	315	45	95931	1.35	0.088502	ASIC3
ENSG00000128908	15	41221078	41458552	546	30	95931	1.349	0.088662	INO80
ENSG00000103496	16	30994210	31104296	169	14	95931	1.3478	0.088853	STX4
ENSG00000154556	4	186456598	186927806	2100	182	95931	1.3478	0.088859	SORBS2
ENSG00000268211	9	131012367	131114212	232	29	95931	1.3477	0.088882	AL359091.2
ENSG00000206102	21	32360478	32460795	394	22	95931	1.3473	0.088938	KRTAP19-8
ENSG00000184226	13	66826967	67854468	2680	163	95931	1.3471	0.088971	PCDH9
ENSG00000196648	15	83048710	83158085	11	5	95931	1.3471	0.088976	GOLGA6L20
ENSG00000101470	20	44401853	44512384	411	30	95931	1.3468	0.089022	TNNC2
ENSG00000244020	1	237117403	237217718	296	44	95931	1.3467	0.089036	MT1HL1
ENSG00000130713	9	133519108	133630248	405	35	95931	1.3459	0.089166	EXOSC2
ENSG00000037042	17	40761323	40869024	190	17	95931	1.3456	0.08921	TUBG2
ENSG00000137845	15	58837403	59092177	625	29	95931	1.3456	0.089218	ADAM10
ENSG00000185594	15	97276619	97378845	397	56	95931	1.3454	0.089244	SPATA8
ENSG00000196337	19	49507531	49612117	386	51	95931	1.3453	0.089262	CGB7
ENSG00000179314	17	5625554	6077747	1881	193	95931	1.345	0.089312	WSCD1
ENSG00000168748	16	66828282	66938056	277	22	95931	1.3449	0.089334	CA7
ENSG00000175548	12	38660380	38767784	416	23	95931	1.3448	0.089343	ALG10B
ENSG00000204536	6	31060216	31176015	1531	43	95931	1.3443	0.089431	CCHCR1
ENSG00000164096	4	120168207	120275600	528	20	95931	1.3442	0.089443	C4orf3
ENSG00000145861	5	159724758	159847648	373	42	95931	1.344	0.089478	C1QTNF2
ENSG00000165388	10	48305024	48423866	235	51	95931	1.3436	0.089534	ZNF488
ENSG00000214511	12	51297705	51414289	408	25	95931	1.3436	0.089538	HIGD1C
ENSG00000135175	7	97563996	97670481	459	44	95931	1.3436	0.089542	OCM2
ENSG00000197081	6	160340131	160584539	712	70	95931	1.3434	0.089573	IGF2R
ENSG00000187105	14	73895189	74075651	498	59	95931	1.3433	0.089586	HEATR4
ENSG00000175854	9	130987658	131101269	260	29	95931	1.343	0.089632	SWI5
ENSG00000197125	11	124260022	124361054	377	29	95931	1.3429	0.089655	OR8B8
ENSG00000185069	12	53111939	53221129	559	46	95931	1.3429	0.08966	KRT76
ENSG00000127540	19	1547171	1655480	226	55	95931	1.3426	0.089706	UQCR11
ENSG00000128815	10	49842921	50241001	1474	103	95931	1.3421	0.089776	WDFY4
ENSG00000076382	17	26854588	26976297	154	46	95931	1.3421	0.089779	SPAG5
ENSG00000145390	4	120083742	120266672	709	27	95931	1.3409	0.089979	USP53
ENSG00000183317	1	38129552	38280805	526	42	95931	1.3406	0.090021	EPHA10
ENSG00000175581	11	73448361	73626178	657	31	95931	1.3398	0.090147	MRPL48
ENSG00000225950	19	49509050	49618333	397	53	95931	1.3397	0.090179	NTF4
ENSG00000176788	5	17015707	17326943	1229	119	95931	1.3396	0.090189	BASP1
ENSG00000205269	6	11487938	11633757	586	35	95931	1.3394	0.09022	TMEM170B
ENSG00000138382	2	170616591	170731441	510	34	95931	1.3393	0.090244	METTL5
ENSG00000137563	8	63877638	64001730	489	25	95931	1.3391	0.090272	GGH
ENSG00000137806	15	41629551	41744717	294	21	95931	1.339	0.090278	NDUFAF1
ENSG00000186635	11	72346114	72554644	568	41	95931	1.3383	0.090404	ARAP1
ENSG00000169245	4	76892273	76994650	536	17	95931	1.3376	0.090507	CXCL10
ENSG00000167767	12	52512780	52635784	510	54	95931	1.3374	0.090549	KRT80
ENSG00000198832	22	31450758	31566055	397	43	95931	1.3371	0.090595	SELM
ENSG00000197536	5	131696328	131861736	544	36	95931	1.3366	0.090675	C5orf56
ENSG00000100968	14	24784879	24898810	388	46	95931	1.3366	0.090675	NFATC4
ENSG00000148660	10	75522259	75684343	325	24	95931	1.336	0.09078	CAMK2G
ENSG00000169035	19	51429729	51537355	431	57	95931	1.3355	0.090857	KLK7
ENSG00000232748	16	31022813	31123451	147	13	95931	1.3338	0.091129	ZNF668
ENSG00000196535	17	27350528	27557430	549	38	95931	1.3335	0.091188	MYO18A
ENSG00000149571	11	126243254	126923355	2617	202	95931	1.333	0.091268	KIRREL3
ENSG00000123106	12	28236182	28782883	1672	37	95931	1.3329	0.091288	CCDC91
ENSG00000175106	17	15291205	15516909	737	59	95931	1.3326	0.091333	TVP23C
ENSG00000247121	5	96099731	96321513	1032	39	95931	1.3324	0.091365	CTD-2260A17.2
ENSG00000164120	4	175361328	175494305	525	47	95931	1.3322	0.091391	HPGD
ENSG00000186081	12	52858359	52964471	583	40	95931	1.332	0.091431	KRT5
ENSG00000136928	9	101000391	101521479	2158	153	95931	1.3317	0.091473	GABBR2
ENSG00000213462	7	64401187	64517121	465	19	95931	1.3316	0.091503	ERV3-1
ENSG00000174156	6	52711437	52824483	383	33	95931	1.3308	0.091635	GSTA3
ENSG00000102977	16	67641415	67744713	180	33	95931	1.3307	0.091642	ACD
ENSG00000161992	16	560422	665528	331	43	95931	1.3306	0.091662	C16orf11
ENSG00000204120	2	233512009	233775285	770	35	95931	1.3306	0.091667	GIGYF2
ENSG00000205846	12	8558522	8680926	297	11	95931	1.3305	0.091682	CLEC6A
ENSG00000185133	22	31468717	31580682	373	45	95931	1.3301	0.091739	INPP5J
ENSG00000005421	7	94876988	95075673	641	51	95931	1.3299	0.091775	PON1
ENSG00000143590	1	154986224	155110014	265	34	95931	1.3289	0.091935	EFNA3
ENSG00000108423	17	57886851	58020304	261	17	95931	1.3288	0.091962	TUBD1
ENSG00000134986	5	110948318	111383161	1521	66	95931	1.3286	0.091985	NREP
ENSG00000100321	22	39695930	39831593	485	38	95931	1.3281	0.092078	SYNGR1
ENSG00000163923	3	186788736	186948696	542	69	95931	1.328	0.092095	RPL39L
ENSG00000159685	3	126373063	126729249	1167	40	95931	1.3278	0.092126	CHCHD6
ENSG00000070193	5	44253646	44439808	482	33	95931	1.3275	0.092179	FGF10
ENSG00000053702	12	2884514	2994710	230	22	95931	1.3269	0.092279	NRIP2
ENSG00000196437	19	37852057	38010177	304	24	95931	1.3265	0.092334	ZNF569
ENSG00000204396	6	31683367	31795108	273	35	95931	1.3264	0.092353	VWA7
ENSG00000107551	10	45404855	45541339	488	52	95931	1.3264	0.092353	RASSF4
ENSG00000165424	10	81092081	81255383	785	65	95931	1.3253	0.092538	ZCCHC24
ENSG00000178381	7	1141707	1250395	601	29	95931	1.325	0.092581	ZFAND2A
ENSG00000096088	6	41654449	41771847	339	52	95931	1.3248	0.092623	PGC
ENSG00000173762	17	80222744	80325478	488	29	95931	1.3247	0.092627	CD7
ENSG00000138483	3	107046188	107147481	345	33	95931	1.3242	0.092717	CCDC54
ENSG00000253857	8	56024043	56127287	316	49	95931	1.3237	0.092796	RP11-386G21.2
ENSG00000171467	6	43224872	43387216	407	39	95931	1.3235	0.092837	ZNF318
ENSG00000142252	19	45532453	45644782	330	30	95931	1.3232	0.09288	GEMIN7
ENSG00000124608	6	44217391	44331063	384	46	95931	1.323	0.092911	AARS2
ENSG00000105705	19	19336827	19481653	403	26	95931	1.323	0.092914	SUGP1
ENSG00000219607	6	5035720	5137455	505	39	95931	1.3229	0.092926	PPP1R3G
ENSG00000151553	10	116531503	116709591	538	35	95931	1.3228	0.092955	FAM160B1
ENSG00000267596	17	34273476	34379084	484	49	95931	1.3216	0.093158	CCL15
ENSG00000164946	9	14684664	14960993	1208	122	95931	1.3214	0.093185	FREM1
ENSG00000125571	2	113620548	113726459	341	17	95931	1.3214	0.093191	IL37
ENSG00000134760	18	28848052	28986992	572	30	95931	1.3209	0.093263	DSG1
ENSG00000188199	10	81412983	81524437	155	18	95931	1.3209	0.093275	NUTM2B
ENSG00000214688	10	73421458	73547581	493	75	95931	1.3191	0.093566	C10orf105
ENSG00000113812	3	53851093	53966229	389	37	95931	1.319	0.093586	ACTR8
ENSG00000267795	16	4788398	4896492	418	45	95931	1.3188	0.093618	SMIM22
ENSG00000151247	4	99742835	99901788	494	37	95931	1.3188	0.093621	EIF4E
ENSG00000269383	2	100936705	101037007	477	18	95931	1.3175	0.093837	AC012493.2
ENSG00000143340	1	179662298	179835333	665	55	95931	1.3156	0.094157	FAM163A
ENSG00000197375	5	131655444	131781306	419	31	95931	1.3155	0.094163	SLC22A5
ENSG00000269891	10	98707795	99102413	1199	87	95931	1.3155	0.094174	ARHGAP19-SLIT1
ENSG00000167118	9	131083598	131203015	289	26	95931	1.315	0.094247	URM1
ENSG00000163607	3	112659765	112783907	324	41	95931	1.3147	0.094298	GTPBP8
ENSG00000243480	1	104109999	104218402	73	31	95931	1.3146	0.094328	AMY2A
ENSG00000167257	11	117053341	117207161	492	58	95931	1.3146	0.094328	RNF214
ENSG00000121318	12	10927916	11028957	290	22	95931	1.3139	0.094443	TAS2R10
ENSG00000075618	7	5582439	5696286	485	48	95931	1.3134	0.094532	FSCN1
ENSG00000185559	14	101142042	101251539	384	49	95931	1.3133	0.094537	DLK1
ENSG00000162078	16	2830170	2938967	284	40	95931	1.3129	0.094602	ZG16B
ENSG00000269094	17	36834086	36934451	213	47	95931	1.3128	0.09462	AC006449.1
ENSG00000153495	13	111918531	112046596	569	57	95931	1.3127	0.09464	TEX29
ENSG00000102738	13	41253432	41395309	334	26	95931	1.3121	0.094744	MRPS31
ENSG00000108292	17	36811795	36936056	269	43	95931	1.3121	0.094745	MLLT6
ENSG00000050820	16	75212928	75351951	714	43	95931	1.3121	0.094747	BCAR1
ENSG00000112964	5	42373879	42771979	1103	52	95931	1.312	0.094753	GHR
ENSG00000124104	20	44412449	44521914	394	30	95931	1.3111	0.094908	SNX21
ENSG00000154645	21	19223580	19689690	1684	129	95931	1.3111	0.094918	CHODL
ENSG00000188542	2	241449471	241553431	425	52	95931	1.3109	0.094945	DUSP28
ENSG00000179407	3	128131282	128236091	385	55	95931	1.3107	0.094982	DNAJB8
ENSG00000168614	1	144761744	144880413	6	3	95931	1.3104	0.095025	NBPF9
ENSG00000165124	9	113077531	113392160	1473	93	95931	1.3094	0.095191	SVEP1
ENSG00000100078	22	31480795	31586593	340	42	95931	1.3093	0.095213	PLA2G3
ENSG00000268730	15	99809300	99909828	344	24	95931	1.3084	0.095372	AC022819.2
ENSG00000164011	1	43262280	43368148	249	40	95931	1.3083	0.095379	ZNF691
ENSG00000101457	20	44370576	44490066	509	27	95931	1.3083	0.09539	DNTTIP1
ENSG00000259024	17	15289338	15516875	745	60	95931	1.3074	0.095532	TVP23C-CDRT4
ENSG00000008226	3	38030696	38215516	530	40	95931	1.3071	0.095591	DLEC1
ENSG00000185585	9	127489437	127627164	299	49	95931	1.307	0.095606	OLFML2A
ENSG00000213047	1	197423878	197794826	616	24	95931	1.306	0.095785	DENND1B
ENSG00000204387	6	31752385	31857541	358	46	95931	1.3059	0.095801	C6orf48
ENSG00000023041	10	114140058	114256672	240	41	95931	1.3052	0.095908	ZDHHC6
ENSG00000204713	6	28820779	28941766	619	34	95931	1.3051	0.095923	TRIM27
ENSG00000198843	3	150270662	150398222	385	34	95931	1.3051	0.095926	SELT
ENSG00000145692	5	78357602	78478108	378	31	95931	1.3051	0.095928	BHMT
ENSG00000187811	11	71242956	71368487	652	35	95931	1.305	0.095949	AP000867.1
ENSG00000109534	4	110686666	110795893	344	22	95931	1.3046	0.096008	GAR1
ENSG00000166165	14	103935996	104039448	276	19	95931	1.3046	0.096013	CKB
ENSG00000096996	19	18119805	18259754	584	49	95931	1.3044	0.096054	IL12RB1
ENSG00000140451	15	65057831	65167867	412	32	95931	1.3039	0.096127	PIF1
ENSG00000167588	12	50447602	50555102	193	18	95931	1.3038	0.096151	GPD1
ENSG00000196341	11	124129708	124230733	440	19	95931	1.3033	0.096228	OR8D1
ENSG00000196118	16	30718744	30824031	96	23	95931	1.3033	0.096243	C16orf93
ENSG00000140623	16	4777670	4888522	435	47	95931	1.3032	0.096256	2023-09-12
ENSG00000134709	1	60230458	60392050	405	34	95931	1.3031	0.096265	HOOK1
ENSG00000214188	7	116543953	116788860	391	60	95931	1.3022	0.096416	ST7-OT4
ENSG00000157303	9	95770989	95897420	459	60	95931	1.3021	0.096449	SUSD3
ENSG00000006025	17	45834738	45949200	393	41	95931	1.302	0.096455	OSBPL7
ENSG00000007372	11	31756340	31889509	228	38	95931	1.3019	0.096469	PAX6
ENSG00000100150	22	32099944	32353012	771	38	95931	1.3017	0.096501	DEPDC5
ENSG00000139624	12	50473575	50611288	216	16	95931	1.3012	0.096591	CERS5
ENSG00000108786	17	40651232	40757231	219	24	95931	1.3011	0.096612	HSD17B1
ENSG00000160191	21	44023746	44245619	1045	87	95931	1.3011	0.096614	PDE9A
ENSG00000175893	9	14561069	14743469	896	63	95931	1.3006	0.0967	ZDHHC21
ENSG00000224389	6	31932539	32053195	263	41	95931	1.3006	0.096706	C4B
ENSG00000251246	1	154986224	155109283	264	32	95931	1.3003	0.096746	EFNA3
ENSG00000152601	3	151911617	152233569	637	47	95931	1.2994	0.096911	MBNL1
ENSG00000156990	3	9829533	9936286	332	42	95931	1.2993	0.096927	RPUSD3
ENSG00000176142	3	119098347	119237677	473	34	95931	1.2991	0.096957	TMEM39A
ENSG00000166004	11	93344805	93513522	505	27	95931	1.299	0.09698	KIAA1731
ENSG00000145423	4	154651744	154760272	489	17	95931	1.2984	0.097075	SFRP2
ENSG00000068137	17	40769932	40879048	187	18	95931	1.2979	0.097157	PLEKHH3
ENSG00000134020	8	22520769	22907513	1301	143	95931	1.2973	0.097256	PEBP4
ENSG00000169181	16	27748850	28124830	1225	130	95931	1.2973	0.097262	GSG1L
ENSG00000112782	6	45818045	46098132	955	88	95931	1.2972	0.09728	CLIC5
ENSG00000198633	19	52882440	53005568	630	36	95931	1.2964	0.097415	ZNF534
ENSG00000149357	11	71746941	71864433	364	21	95931	1.2962	0.097451	LAMTOR1
ENSG00000181007	19	36824022	36959558	344	29	95931	1.2959	0.097506	ZFP82
ENSG00000153498	13	112980633	113139003	806	50	95931	1.2947	0.097713	SPACA7
ENSG00000148814	10	134095614	134245010	633	43	95931	1.2945	0.09774	LRRC27
ENSG00000138385	2	170598443	170718574	584	40	95931	1.2945	0.097749	SSB
ENSG00000168476	8	21945533	22049464	307	41	95931	1.2931	0.097995	REEP4
ENSG00000157322	16	69934810	70048141	311	19	95931	1.2928	0.098038	CLEC18A
ENSG00000240230	7	888415	1065235	959	87	95931	1.2927	0.098049	COX19
ENSG00000113456	5	34855369	34969094	309	35	95931	1.2924	0.098104	RAD1
ENSG00000259243	15	82961379	83068198	13	6	95931	1.292	0.098178	GOLGA6L19
ENSG00000138942	22	31506168	31653005	405	42	95931	1.2919	0.098201	RNF185
ENSG00000112139	6	37550284	37717082	780	83	95931	1.2913	0.098308	MDGA1
ENSG00000232013	3	145732358	145834156	416	26	95931	1.2906	0.098414	AC107021.1
ENSG00000158987	5	130709614	131020929	523	21	95931	1.2904	0.098449	RAPGEF6
ENSG00000132704	1	157665523	157796922	335	25	95931	1.2901	0.098504	FCRL2
ENSG00000245680	19	37622481	37759055	302	29	95931	1.2893	0.098651	ZNF585B
ENSG00000058262	3	127720484	127840526	349	12	95931	1.2891	0.098677	SEC61A1
ENSG00000140948	16	87389852	87575651	722	41	95931	1.289	0.098691	ZCCHC14
ENSG00000077684	4	129680779	129846379	411	50	95931	1.2888	0.098729	JADE1
ENSG00000183186	19	355438	459139	549	82	95931	1.2888	0.09873	C2CD4C
ENSG00000163762	3	148986285	149102201	470	66	95931	1.2886	0.098769	TM4SF18
ENSG00000010818	6	143022604	143316338	839	92	95931	1.2884	0.098809	HIVEP2
ENSG00000138750	4	76985812	77119668	777	21	95931	1.288	0.098868	NUP54
ENSG00000143507	1	221824766	221965518	533	46	95931	1.2877	0.09893	DUSP10
ENSG00000148200	9	127229554	127583589	479	44	95931	1.2876	0.09894	NR6A1
ENSG00000181666	19	37753739	37910267	265	24	95931	1.2876	0.09894	HKR1
ENSG00000197410	4	155103399	155462930	1242	77	95931	1.2876	0.098946	DCHS2
ENSG00000099365	16	30950577	31071949	170	16	95931	1.2873	0.098998	STX1B
ENSG00000178449	12	50455762	50564240	192	17	95931	1.287	0.099055	COX14
ENSG00000214248	19	7913689	8018427	348	47	95931	1.2865	0.099129	AC010336.1
ENSG00000154001	14	63788075	64060092	895	48	95931	1.2863	0.099165	PPP2R5E
ENSG00000149289	11	109914087	110092566	533	32	95931	1.2862	0.099181	ZC3H12C
ENSG00000154814	3	16256706	16441806	736	57	95931	1.2862	0.099182	OXNAD1
ENSG00000137628	4	169087444	169289958	662	31	95931	1.2858	0.099258	DDX60
ENSG00000164438	5	170686288	170789138	260	31	95931	1.2857	0.09927	TLX3
ENSG00000167110	9	130968108	131088274	290	31	95931	1.2857	0.099273	GOLGA2
ENSG00000136653	1	206630879	206812616	516	56	95931	1.2846	0.099475	RASSF5
ENSG00000104863	19	49567581	49671717	383	48	95931	1.2845	0.099478	LIN7B
ENSG00000129455	19	51449263	51555967	340	39	95931	1.2844	0.099504	KLK8
ENSG00000255633	6	62234008	62334534	623	22	95931	1.2841	0.099555	MTRNR2L9
ENSG00000146221	6	44196480	44315458	421	49	95931	1.2837	0.099631	TCTE1
ENSG00000063180	19	49091199	49199569	273	33	95931	1.2834	0.099674	CA11
ENSG00000146926	7	150822785	150934919	333	50	95931	1.2834	0.099681	ASB10
ENSG00000186335	5	150644539	150777151	626	36	95931	1.2825	0.099835	SLC36A2
ENSG00000113460	5	34865481	34976101	277	29	95931	1.2821	0.099907	BRIX1
ENSG00000113811	3	53868437	53976015	368	30	95931	1.282	0.099913	SELK
ENSG00000260537	16	70283097	70450163	214	51	95931	1.282	0.099921	RP11-529K1.3
ENSG00000101695	18	29548335	29703176	465	69	95931	1.2818	0.099951	RNF125
ENSG00000172175	18	56288618	56467371	578	42	95931	1.2817	0.099976	MALT1
ENSG00000099364	16	30884376	31010104	173	17	95931	1.2816	0.099991	FBXL19
ENSG00000071564	19	1559291	1702604	338	67	95931	1.2815	0.1	TCF3
ENSG00000162365	1	47553107	47665413	420	24	95931	1.2814	0.10003	CYP4A22
ENSG00000213719	6	31648358	31757540	252	31	95931	1.2812	0.10006	CLIC1
ENSG00000146833	7	99424581	99567223	383	27	95931	1.281	0.10009	TRIM4
ENSG00000203737	1	174367212	174468683	246	21	95931	1.281	0.1001	GPR52
ENSG00000155324	5	125645824	125882186	725	91	95931	1.2809	0.10012	GRAMD3
ENSG00000130703	20	60763580	60921268	660	60	95931	1.2809	0.10012	OSBPL2
ENSG00000179840	1	9662668	9764644	238	42	95931	1.2806	0.10016	C1orf200
ENSG00000156858	16	30612038	30717761	103	16	95931	1.2807	0.10016	PRR14
ENSG00000148344	9	132450610	132565326	580	58	95931	1.2805	0.10019	PTGES
ENSG00000267908	19	56701773	56808863	503	72	95931	1.2798	0.10031	ZSCAN5D
ENSG00000130762	1	3320990	3447677	526	52	95931	1.2788	0.10048	ARHGEF16
ENSG00000171148	3	9771544	9884695	310	27	95931	1.2785	0.10054	TADA3
ENSG00000204388	6	31745512	31848031	339	44	95931	1.2784	0.10055	HSPA1B
ENSG00000117152	1	162988565	163096592	427	40	95931	1.278	0.10063	RGS4
ENSG00000006074	17	34341640	34449392	415	43	95931	1.2777	0.10068	CCL18
ENSG00000107290	9	135086743	135280372	660	43	95931	1.2772	0.10076	SETX
ENSG00000102606	13	111716906	112008084	1116	78	95931	1.2771	0.10078	ARHGEF7
ENSG00000134716	1	60308980	60442462	357	25	95931	1.277	0.1008	CYP2J2
ENSG00000196844	11	125596008	125698714	437	23	95931	1.277	0.1008	PATE2
ENSG00000152583	4	88344487	88502213	503	29	95931	1.2768	0.10084	SPARCL1
ENSG00000115884	2	20350558	20475194	444	49	95931	1.2756	0.10104	SDC1
ENSG00000122299	16	11794442	11941123	507	44	95931	1.2744	0.10125	ZC3H7A
ENSG00000168675	18	13167497	13702754	1788	187	95931	1.2744	0.10127	LDLRAD4
ENSG00000124256	20	56128902	56245632	485	91	95931	1.2735	0.10142	ZBP1
ENSG00000119630	14	75358537	75472487	302	31	95931	1.2734	0.10143	PGF
ENSG00000165355	14	39816873	39951704	404	27	95931	1.2734	0.10144	FBXO33
ENSG00000115694	2	242382089	242499145	422	46	95931	1.2733	0.10145	STK25
ENSG00000167208	16	50650211	50765264	224	38	95931	1.2731	0.10149	SNX20
ENSG00000109501	4	6221576	6354992	620	55	95931	1.273	0.1015	WFS1
ENSG00000146352	6	123267116	123444072	607	48	95931	1.273	0.10151	CLVS2
ENSG00000138755	4	76872428	76978641	475	21	95931	1.2723	0.10163	CXCL9
ENSG00000261949	19	49877006	49982075	353	34	95931	1.2722	0.10164	GFY
ENSG00000099308	19	18158603	18312502	600	41	95931	1.272	0.10168	MAST3
ENSG00000204520	6	31321356	31433092	2348	47	95931	1.2719	0.10171	MICA
ENSG00000106080	7	30000203	30116300	252	18	95931	1.2718	0.10172	FKBP14
ENSG00000213030	19	49500895	49602400	384	49	95931	1.2716	0.10177	CGB8
ENSG00000153404	5	90373	240085	644	27	95931	1.2713	0.1018	PLEKHG4B
ENSG00000186281	2	96637694	96755199	138	18	95931	1.2709	0.10187	GPAT2
ENSG00000273217	5	130711584	131182676	799	21	95931	1.271	0.10187	CTC-432M15.3
ENSG00000142528	19	50478971	50606671	326	25	95931	1.271	0.10187	ZNF473
ENSG00000250644	11	1718897	1830281	418	46	95931	1.2704	0.10197	RP11-295K3.1
ENSG00000167394	16	31022164	31135641	173	14	95931	1.2704	0.10197	ZNF668
ENSG00000175324	8	37970839	38084248	187	28	95931	1.2699	0.10206	LSM1
ENSG00000165646	10	118950604	119088941	419	39	95931	1.2694	0.10214	SLC18A2
ENSG00000170369	20	23754406	23857368	658	34	95931	1.2691	0.1022	CST2
ENSG00000186487	2	1742885	2385032	2204	121	95931	1.269	0.10222	MYT1L
ENSG00000183733	2	70954442	71067775	505	36	95931	1.269	0.10222	FIGLA
ENSG00000185432	12	51267255	51376300	382	27	95931	1.2689	0.10224	METTL7A
ENSG00000272305	3	52953135	53183469	606	24	95931	1.2687	0.10227	RP11-894J14.5
ENSG00000130957	9	97271002	97406075	687	29	95931	1.2684	0.10233	FBP2
ENSG00000159593	16	66786778	66957159	422	27	95931	1.2671	0.10256	NAE1
ENSG00000135334	6	88334790	88461927	368	30	95931	1.2661	0.10273	AKIRIN2
ENSG00000179869	7	48161055	48737092	2537	86	95931	1.2657	0.1028	ABCA13
ENSG00000185722	17	4017201	4217274	574	25	95931	1.2656	0.10284	ANKFY1
ENSG00000100138	22	42019934	42136508	337	20	95931	1.2653	0.10288	NHP2L1
ENSG00000112706	6	76580832	76832395	657	63	95931	1.2645	0.10303	IMPG1
ENSG00000183401	19	11405360	11515620	295	28	95931	1.2645	0.10303	CCDC159
ENSG00000256683	19	52417596	52540109	469	25	95931	1.2644	0.10305	ZNF350
ENSG00000103226	16	16276352	16438668	233	23	95931	1.2638	0.10315	NOMO3
ENSG00000105514	19	11382722	11506946	370	39	95931	1.2636	0.10318	RAB3D
ENSG00000139263	12	59215931	59364303	532	30	95931	1.2634	0.10322	LRIG3
ENSG00000063176	19	49072548	49183974	358	43	95931	1.263	0.10329	SPHK2
ENSG00000116791	1	75121170	75249092	415	39	95931	1.2629	0.1033	CRYZ
ENSG00000172530	16	87932850	88160924	1188	60	95931	1.2629	0.10331	BANP
ENSG00000162771	1	212747789	212850120	346	52	95931	1.2628	0.10334	FAM71A
ENSG00000040531	17	3489762	3614836	534	57	95931	1.2627	0.10335	CTNS
ENSG00000100721	14	96126304	96230533	467	48	95931	1.2621	0.10346	TCL1A
ENSG00000099377	16	30946519	31050473	142	15	95931	1.262	0.10347	HSD3B7
ENSG00000184564	13	86316925	86423623	679	23	95931	1.2619	0.10349	SLITRK6
ENSG00000265817	8	95340605	95499180	576	22	95931	1.2615	0.10357	FSBP
ENSG00000184459	22	32759834	32910471	741	72	95931	1.2609	0.10367	BPIFC
ENSG00000162551	1	21785858	21954905	760	67	95931	1.2603	0.10377	ALPL
ENSG00000168032	3	40378647	40520110	391	16	95931	1.2603	0.10378	ENTPD3
ENSG00000204511	6	31446494	31548009	902	46	95931	1.2597	0.1039	MCCD1
ENSG00000170946	11	31341387	31503396	256	21	95931	1.2594	0.10395	DNAJC24
ENSG00000013725	11	60689115	60837849	545	58	95931	1.2593	0.10395	CD6
ENSG00000164694	6	159540429	159743141	912	26	95931	1.2593	0.10396	FNDC1
ENSG00000122584	7	8423585	8842593	1962	111	95931	1.2592	0.10398	NXPH1
ENSG00000163933	3	53072499	53214478	403	29	95931	1.2586	0.10408	RFT1
ENSG00000242107	3	159683811	159799210	545	42	95931	1.2586	0.10408	LINC01100
ENSG00000139970	14	60012694	60387684	977	46	95931	1.2585	0.1041	RTN1
ENSG00000102908	16	69548997	69788569	595	26	95931	1.2579	0.10421	NFAT5
ENSG00000183196	16	75460949	75579282	520	43	95931	1.2571	0.10436	CHST6
ENSG00000131386	3	16166156	16323499	643	69	95931	1.2566	0.10445	GALNT15
ENSG00000159882	19	44457100	44568078	338	25	95931	1.2566	0.10445	ZNF230
ENSG00000144730	3	57074010	57254334	484	44	95931	1.2565	0.10446	IL17RD
ENSG00000189046	12	109475996	109581436	286	39	95931	1.2565	0.10448	ALKBH2
ENSG00000189050	17	57979601	58092122	162	22	95931	1.2562	0.10452	RNFT1
ENSG00000104812	19	49421382	49546567	426	53	95931	1.2561	0.10454	GYS1
ENSG00000163661	3	157104578	157211417	348	34	95931	1.2558	0.10459	PTX3
ENSG00000121274	16	50136829	50319221	467	50	95931	1.2555	0.10464	PAPD5
ENSG00000255098	8	11820545	11923043	366	25	95931	1.2552	0.10471	RP11-481A20.11
ENSG00000109685	4	1823151	2033934	268	59	95931	1.255	0.10473	WHSC1
ENSG00000188674	2	208980067	209104797	527	49	95931	1.255	0.10474	C2orf80
ENSG00000145103	3	121656170	121791051	341	41	95931	1.2543	0.10487	ILDR1
ENSG00000091622	17	6304584	6509814	875	93	95931	1.2542	0.10488	PITPNM3
ENSG00000259112	11	77678017	77840911	699	39	95931	1.2541	0.1049	NDUFC2-KCTD14
ENSG00000165140	9	97315415	97452531	597	34	95931	1.2538	0.10496	FBP1
ENSG00000064547	19	19684477	19789739	326	38	95931	1.2537	0.10497	LPAR2
ENSG00000055118	7	150592049	150725403	341	48	95931	1.2536	0.105	KCNH2
ENSG00000158104	12	122227433	122351502	298	26	95931	1.2534	0.10503	HPD
ENSG00000204252	6	32921955	33027389	920	69	95931	1.2524	0.1052	HLA-DOA
ENSG00000138081	2	47966455	48182932	672	34	95931	1.2524	0.10522	FBXO11
ENSG00000075340	2	70784750	71045357	1074	59	95931	1.252	0.10528	ADD2
ENSG00000157060	1	182819000	182972660	438	42	95931	1.2517	0.10534	SHCBP1L
ENSG00000230055	17	36836488	36941297	219	49	95931	1.2513	0.10541	CISD3
ENSG00000154783	3	14810469	15025895	879	67	95931	1.2513	0.10542	FGD5
ENSG00000139725	12	122165664	122291309	322	30	95931	1.2512	0.10543	RHOF
ENSG00000132382	17	4392192	4508926	482	83	95931	1.2504	0.10558	MYBBP1A
ENSG00000175003	6	160492821	160629750	452	60	95931	1.2503	0.1056	SLC22A1
ENSG00000106608	7	43865493	44016010	446	33	95931	1.25	0.10565	URGCP
ENSG00000154222	1	52761395	52881865	191	28	95931	1.2497	0.1057	CC2D1B
ENSG00000129195	17	6297735	6404789	544	69	95931	1.2492	0.10579	FAM64A
ENSG00000149054	11	6897635	7055863	695	44	95931	1.249	0.10584	ZNF215
ENSG00000168438	6	110451344	110625478	526	22	95931	1.2488	0.10587	CDC40
ENSG00000170255	11	18905360	19011054	326	42	95931	1.2488	0.10588	MRGPRX1
ENSG00000213722	6	31644815	31748394	241	39	95931	1.2485	0.10592	DDAH2
ENSG00000163632	3	63755038	63884312	334	37	95931	1.2481	0.10601	C3orf49
ENSG00000070814	5	149687202	149829871	368	37	95931	1.2477	0.10606	TCOF1
ENSG00000164484	6	130636879	130814208	676	36	95931	1.2475	0.10611	TMEM200A
ENSG00000005249	7	106635094	106852256	569	43	95931	1.2469	0.10621	PRKAR2B
ENSG00000270617	7	43856157	43996188	416	37	95931	1.2469	0.10622	URGCP-MRPS24
ENSG00000184900	21	46175532	46288694	541	36	95931	1.2467	0.10625	SUMO3
ENSG00000151366	11	77729350	77841265	537	18	95931	1.2466	0.10627	NDUFC2
ENSG00000161849	12	52721596	52829436	494	35	95931	1.2462	0.10635	KRT84
ENSG00000094880	5	137473339	137599032	244	34	95931	1.2461	0.10636	CDC23
ENSG00000175970	12	121098238	121211443	448	36	95931	1.2461	0.10637	UNC119B
ENSG00000042753	19	47291393	47404249	291	57	95931	1.2457	0.10643	AP2S1
ENSG00000156860	16	30619752	30732135	115	18	95931	1.2456	0.10645	FBRS
ENSG00000268927	16	70645570	70749739	477	38	95931	1.2455	0.10648	FLJ00418
ENSG00000148950	11	31403948	31581192	270	20	95931	1.2445	0.10665	IMMP1L
ENSG00000136193	7	29909719	30079905	512	37	95931	1.2445	0.10666	SCRN1
ENSG00000116824	1	117247007	117361850	269	44	95931	1.2442	0.10671	CD2
ENSG00000056736	3	53830607	53949827	419	51	95931	1.2439	0.10677	IL17RB
ENSG00000174576	11	66138475	66244178	206	28	95931	1.2437	0.1068	NPAS4
ENSG00000198718	14	45381411	45593634	456	18	95931	1.2437	0.1068	FAM179B
ENSG00000263812	18	74190612	74372925	920	111	95931	1.2436	0.10682	LINC00908
ENSG00000217128	5	130927407	131182710	436	20	95931	1.2431	0.10692	FNIP1
ENSG00000118705	20	35756813	35920022	489	30	95931	1.2429	0.10695	RPN2
ENSG00000162366	1	47599265	47706716	349	37	95931	1.2429	0.10696	PDZK1IP1
ENSG00000267318	17	57968269	58100462	189	23	95931	1.2423	0.10706	RP11-178C3.1
ENSG00000140022	14	81677000	81952809	844	65	95931	1.2421	0.10709	STON2
ENSG00000159753	16	67628822	67741472	195	35	95931	1.2421	0.10709	RLTPR
ENSG00000268923	6	31923945	32024881	222	48	95931	1.2421	0.1071	AL645922.1
ENSG00000204644	6	29590169	29698887	1019	34	95931	1.242	0.10712	ZFP57
ENSG00000112146	6	52866789	53015671	342	37	95931	1.2415	0.10722	FBXO9
ENSG00000145536	5	5090443	5370417	1139	134	95931	1.2413	0.10724	ADAMTS16
ENSG00000101040	20	45787859	46035567	599	55	95931	1.2412	0.10727	ZMYND8
ENSG00000178623	2	241494848	241620676	611	53	95931	1.2411	0.10728	GPR35
ENSG00000178053	3	158238952	158375041	491	26	95931	1.2407	0.10736	MLF1
ENSG00000268863	16	30946808	31047533	132	14	95931	1.2407	0.10736	AC135048.1
ENSG00000174326	17	6894949	6997242	398	51	95931	1.2405	0.1074	SLC16A11
ENSG00000108010	10	131884663	132032785	599	50	95931	1.2404	0.10741	GLRX3
ENSG00000182330	1	13336646	13440765	2	1	95931	1.24	0.1075	PRAMEF8
ENSG00000082074	5	39055338	39324630	810	56	95931	1.2394	0.1076	FYB
ENSG00000118855	3	158399987	158597508	636	38	95931	1.2389	0.1077	MFSD1
ENSG00000158023	12	122305768	122491833	560	25	95931	1.2386	0.10775	WDR66
ENSG00000105202	19	40275098	40387054	343	33	95931	1.2385	0.10777	FBL
ENSG00000111605	12	69583317	69718138	414	37	95931	1.238	0.10786	CPSF6
ENSG00000085840	1	52788501	52920131	207	28	95931	1.2376	0.10793	ORC1
ENSG00000182870	12	132630924	132955935	939	92	95931	1.2372	0.108	GALNT9
ENSG00000164022	4	107186701	107320383	354	26	95931	1.2371	0.10802	AIMP1
ENSG00000116754	1	70621365	70768735	254	22	95931	1.237	0.10805	SRSF11
ENSG00000205423	16	50008321	50120999	366	28	95931	1.2364	0.10815	CNEP1R1
ENSG00000204495	1	13397414	13502656	9	1	95931	1.2362	0.10819	PRAMEF13
ENSG00000204491	1	13424689	13527522	9	1	95931	1.2362	0.10819	PRAMEF18
ENSG00000088247	19	6363359	6474805	462	43	95931	1.2359	0.10826	KHSRP
ENSG00000125378	14	54366454	54475479	341	47	95931	1.2354	0.10834	BMP4
ENSG00000270672	7	142324104	142425550	345	13	95931	1.2352	0.10839	MTRNR2L6
ENSG00000158517	7	74138309	74253659	47	11	95931	1.235	0.10842	NCF1
ENSG00000187994	19	39308470	39418919	295	40	95931	1.2334	0.1087	RINL
ENSG00000154975	17	49657674	50287377	1748	113	95931	1.2334	0.10872	CA10
ENSG00000197372	19	23658433	23920022	736	35	95931	1.2332	0.10876	ZNF675
ENSG00000188624	19	46573328	46677931	408	26	95931	1.2329	0.10881	IGFL3
ENSG00000155034	7	5420966	5603429	799	83	95931	1.2327	0.10884	FBXL18
ENSG00000204421	6	31636425	31739622	249	39	95931	1.2325	0.10889	LY6G6C
ENSG00000007202	17	26891458	27022472	148	38	95931	1.2321	0.10895	KIAA0100
ENSG00000091262	16	16192785	16367379	547	59	95931	1.2321	0.10896	ABCC6
ENSG00000157103	3	10984410	11130933	496	95	95931	1.232	0.10898	SLC6A1
[truncated: 17,299 more rows]

## Sheet: Table S10
Table S10. Robustness analysis of lead SNPs
SNP	1a	1b	2a	2b	3a	3b	4a	4b	5a	5b
rs10032594	0.00313606	3.91584e-05	0.000617562	0.000280666	0.00833461	7.26758e-06	3.67512e-07	0.0457526	0.000644382	0.000209589
rs117130005	0.0011867	0.000106179	0.0251855	1.13349e-06	0.00295916	3.6751e-05	2.51667e-06	0.0203026	4.37467e-05	0.00280131
rs12143186	5.93117e-06	0.00205083	5.79325e-07	0.0113166	0.00411083	3.12393e-06	0.000212969	0.000115708	3.75491e-05	0.000662238
rs138470454	0.00382155	5.68114e-05	0.000470944	0.000495505	0.11603	6.78919e-08	0.00842698	1.42355e-05	0.011154	1.17824e-05
rs140330443	5.90472e-07	0.0045579	2.65885e-05	0.000245416	6.75557e-07	0.00384072	0.000229125	3.65989e-05	0.000157821	4.78512e-05
rs145636748	8.29131e-07	0.0236903	7.30276e-05	0.00196061	0.00076742	0.000209391	0.000385934	0.000429256	0.00108799	0.000105326
rs17298280	0.00625161	1.08854e-08	9.90506e-06	5.53946e-05	3.02783e-05	1.31867e-05	4.50992e-06	8.6332e-05	7.73919e-06	4.89507e-05
rs184832856	0.000965968	4.59752e-05	0.0168868	4.92062e-07	0.170767	5.28661e-09	0.000367939	0.000150711	1.99456e-08	0.0864934
rs186819635	5.93444e-06	0.00744049	1.70859e-05	0.00474518	0.000176073	0.000785291	0.000565703	0.000262622	0.00576897	1.01156e-05
rs2160419	0.00230921	7.42597e-05	1.36568e-05	0.00840235	0.000887663	0.000232278	0.00494354	2.50037e-05	1.04944e-05	0.0108511

[truncated: 8 more sheets: Table S11, Table S12, Table S13, Table S14, Table S15, Table 16, Table 17, Table S18]
